# Supplementary material for: Identification of substrates of palmitoyl protein thioesterase 1 highlights roles of depalmitoylation in disulfide bond formation and synaptic function
Source: PLoS Biol. 2022 Mar 31;20(3):e3001590. doi: 10.1371/journal.pbio.3001590 (PMC9004782; doi:10.1371/journal.pbio.3001590)
Supplement: S1 Data — (XLSX) [file pbio.3001590.s001.xlsx]

## Sheet: Legend
	SUPPLEMENTAL DATA 1
	Identification of substrates of palmitoyl protein thioesterase 1 highlights roles of depalmitoylation in disulfide bond formation and synaptic function
	Erica L. Gorenberg*, Sofia Massaro Tieze*, Betül Yücel, Helen R. Zhao, Vicky Chou, Gregory S. Wirak, Susumu Tomita, TuKiet T. Lam, Sreeganga S. Chandra
	1 Departments of Neurology and Neuroscience, Yale University, New Haven, CT 06536
	2 Interdepartmental Neuroscience Program, Yale University, New Haven, CT 06510
	3 Department of Cellular and Molecular Physiology, Yale University, New Haven, CT 06520
	4 Departments of Molecular Biophysics and Biochemistry, Yale University, New Haven, CT 06520
	5 Keck MS & Proteomics Resource, WM Keck Biotechnology Resource Laboratory, New Haven, CT 06510
	* Authors contributed equally
	† To whom correspondence should be addressed: sreeganga.chandra@yale.edu; (203) 785-6172
	File Description: This file contains individual numerical source data and statistical analyses that underlie the summary data displayed in figure panels 1D, 2B,D,E,F,H, 3E, 4D,F, 5C,D,E,F,G, S1B,D,E,F,H, and S2C,D,E
	Mass Spectrometry Data Availability: Raw source data are available through the ProteomeXchange Consortium in the PRIDE partner repository with accession PXD032052. For Reviewer access, navigate to the PRIDE website (http://www.ebi.ac.uk/pride), login with the provided username and password, then select "Review Submission" located beneath the Profile tab. Click on PXD032052 at the bottom of the "R…
	Figure 2. See LF18-002, LF18-003, LF18-004, LF18-005
	Figure 3. See LF19-009, LF19-010, LF19-015
	Figure 5. See LF20-008, LF20-014, LF20-015
	Figure S1. See LF18-012, LF18-013, LF18-014, LF18-015

## Sheet: Figure 1D
Figure 1D. Quantification of western blot +HA band intensity (A.U), plotted as a ratio of KO/WT. CSPa is a known PPT1 substrate and shows elevated palmitoylation in KO/WT, while SNAP-25 does not (n = 3-9 experiments).
Plotted Values:
	PPT1 KO/WT Fold Change
	CSP𝛼	Dynamin 1	SNAP25
	0.611358	3.93151	0.535478
	1.26145	8.07998	1.21805
	2.31766	5.46923	0.58567
	2.71474		1.23232
	0.951859		0.966898
	0.971109		1.50853
	2.40288
	1.14832
	1.27276

## Sheet: Figure 2B
Figure 2B. B) Volcano plot indicates 242 proteins are significantly differentially palmitoylated (4 decrease; 238 increase; 1.5-fold, p < 0.05; blue lines; Table S2). Inset shows significantly increased proteins. The p-value was calculated using a two-tailed t-test on 3 biological and 3 technical replicates. While the technical replicates do not meet the t-test condition for independence, we chos…
Plotted Values:					Inset Plotted Values:
	UniProt Accession	log10(KO/WT)	- log10(p-value)		UniProt Accession	log10(KO/WT)	- log10(p-value)
	1433B	0.789943	1.46247		1433B	0.789943	1.46247
	1433E	0.239881	1.37433		1433E	0.239881	1.37433
	1433F	0.02959	0.0693754		6PGL	1.56834	1.31645
	1433G	0.184419	0.170463		ABHGA	0.240082	1.6335
	1433T	0.0112296	0.059836		ABR	0.315036	1.72077
	1433Z	0.131945	0.116137		ACON	0.375873	1.57749
	2AAA	0.170871	1.38057		ACSF2	0.836268	1.36598
	2ABA	0.67224	0.860052		ACTN1	0.46857	2.04236
	3HIDH	0.802657	1.1398		ADDG	0.306705	2.19306
	4F2	0.173448	2.06691		AIFM1	0.449709	1.36691
	6PGL	1.56834	1.31645		AL1L1	0.49442	1.91369
	A4	0.057707	0.0987737		AL3A2	0.350161	1.53855
	AAA1	0.346938	0.361619		ANK3	0.3877	1.59649
	AAK1	0.153858	1.00291		AP2A1	0.219962	1.52439
	AATC	0.380551	1.16334		AP2B1	0.378463	1.64454
	AATM	0.418983	0.972978		AP2M1	0.398247	1.33203
	AB17B		1.17392		ASAH1	0.700367	2.77598
	ABCB7	1.00587	0.00406599		ASTN1	0.221344	1.79497
	ABCB8	1.58839	1.05414		AT1A1	0.262739	2.14618
	ABCD3	2.03985	1.21881		AT1A2	0.24161	2.57948
	ABCE1	0.424528	0.963055		AT1A3	0.242034	1.52498
	ABD12	0.216886	1.02826		AT1B1	0.338446	1.72682
	ABHGA	0.240082	1.6335		AT1B2	0.835792	1.7522
	ABLM1	0.117144	0.52983		AT2B4	0.240262	1.94148
	ABLM2	0.137624	0.187073		ATAD3	0.248895	1.42915
	ABLM3	1.41522	0.0548764		ATP5E	0.467951	1.42929
	ABR	0.315036	1.72077		ATPG	0.530345	1.5008
	ACADL	0.625673	1.22278		ATPO	0.788035	1.35682
	ACADM	0.929822	1.13157		BAIP2	0.414201	1.33706
	ACADV	-0.0356791	0.658509		BASI	0.430492	1.80464
	ACBG1	0.0585589	0.73149		BRSK2	0.265968	1.82232
	ACLY	0.459045	0.392177		CA2D1	0.500765	1.73905
	ACM1	0.406936	0.851681		CAC1E	0.319428	2.14016
	ACO11	0.0685749	0.396033		CADM2	0.295537	2.45788
	ACOC	0.191372	0.384898		CAPS1	0.394419	1.31623
	ACON	0.375873	1.57749		CATD	0.935226	2.42334
	ACOT9	0.842896	1.15102		CBPE	0.49471	1.33089
	ACS2L	0.678378	0.997497		CCG8	0.501316	1.69103
	ACSF2	0.836268	1.36598		CCNY	0.544409	1.96598
	ACSL1	3.20913	1.0921		CD47	0.474634	2.07533
	ACSL3	2.19367	1.04712		CD81	0.407128	1.3787
	ACSL6	0.217796	1.09917		CISD1	0.283284	1.30127
	ACTB	0.0999209	0.290687		CISY	0.47298	1.588
	ACTN1	0.46857	2.04236		CKAP4	0.262512	1.49205
	ACTN4	0.139534	0.793807		CLH1	0.447844	1.63373
	ACYP2	0.117532	0.134455		CLUS	0.896164	1.55575
	ADA11	0.091685	0.00944884		CNDP2	0.198098	1.4927
	ADA22	0.197551	0.593767		COF1	0.56846	1.56835
	ADA23	0.401639	0.871305		COTL1	0.350906	1.57277
	ADCK1	0.219824	0.206558		COX2	0.222081	1.32562
	ADDA	0.153568	0.8282		COX41	0.905629	1.54534
	ADDB	0.107131	0.316309		CPNE1	0.528047	1.38879
	ADDG	0.306705	2.19306		CRIP2	0.834274	1.30494
	ADHX	0.58237	1.02644		CSPG2	0.79561	1.34474
	ADT1	0.687898	1.27059		CTNA2	0.272969	1.33414
	ADT2	0.755133	1.12896		CXA1	0.465164	1.43715
	AFAD	0.476239	0.229358		CYFP1	1.0786	1.35672
	AFG32	1.47035	1.16934		DCE1	0.453759	1.36689
	AGAP1	1.29881	1.25984		DCE2	0.273497	1.30169
	AGAP2	0.134491	0.239212		DCLK1	0.419099	1.67401
	AGAP3	0.171599	0.29986		DCTN1	0.193153	1.76181
	AGFG1	0.877011	1.05288		DDB1	0.435226	2.32324
	AGK	1.35756	0.986567		DEST	0.638221	1.65832
	AGRB2	0.0322992	0.0497342		DHB4	0.229805	1.34762
	AGRB3	0.278082	0.655297		DIP2B	0.293541	1.51192
	AGRL1	0.107792	0.161859		DMXL2	0.213561	1.47984
	AGRL3	0.167185	0.352948		DNJC5	0.709267	1.96422
	AHSA1	0.763253	1.03065		DPP6	0.184738	1.73242
	AIFM1	0.449709	1.36691		DYL2	0.622446	1.56744
	AIFM3	0.122072	0.179262		DYN1	0.364714	1.36855
	AINX	0.142231	1.96425		EFTU	0.183915	2.23578
	AK1A1	0.0942825	0.0351716		ENTP2	0.341252	2.20347
	AKA12	0.0284147	0.0419026		EP15R	0.256504	1.3752
	AKAP5	0.0721687	0.222667		EPHA4	3.39108	1.78144
	AL1A1	0.550334	1.18929		ERP29	1.23982	1.57699
	AL1B1	0.0722381	0.0701405		F10A1	0.321974	1.47545
	AL1L1	0.49442	1.91369		FA49B	0.316408	1.38594
	AL3A2	0.350161	1.53855		FAS	0.317524	1.91369
	AL4A1	0.144232	0.96258		FBX41	0.432952	1.43976
	AL7A1	0.0027372	0.162876		FHL1	0.52418	1.45511
	ALBU	0.531647	1.03777		FUMH	0.384032	1.37459
	ALDH2	0.476798	1.25589		GABR1	0.516441	1.82949
	ALDOA	0.140726	0.318658		GABR2	0.535833	1.48498
	ALDOC	0.288774	0.929066		GBB2	0.47169	2.59004
	ALDR	0.0424523	0.0952468		GBRG2	0.949104	1.45264
	AMER2	-0.156976	1.53511		GNA13	0.397849	2.53652
	AMGO1	0.456914	0.898563		GNAI1	0.520874	1.54142
	AMPB	1.12926	1.12133		GNAI2	0.66991	1.42701
	AMPD2	0.168952	0.217284		GNAO	0.681742	1.59593
	AMPH	0.0958988	0.206925		GNAQ	0.595126	1.48335
	AMPL	0.919621	1.20958		GNAZ	0.461758	1.57746
	ANK2	0.00619167	0.0626335		GPC5B	0.652072	1.6596
	ANK3	0.3877	1.59649		GPDA	0.316257	1.32121
	ANM8	0.189179	0.113412		GPM6A	0.75014	2.16816
	ANS1B	-0.0163129	0.290668		GRIA1	0.270927	1.33839
	ANXA5	0.0759262	0.190046		GRIA2	0.301756	1.40172
	ANXA6	0.24662	0.252635		GRP78	0.233892	2.28791
	AOFA	0.413145	1.20292		GTR1	0.450942	1.36633
	AOFB	-0.0618819	0.526718		HCN1	0.266459	1.47062
	AP180	0.155701	0.726754		HEXB	0.352242	1.39607
	AP1B1	0.487544	0.13576		HNRPU	0.489127	1.51185
	AP1G1	0.0229582	0.250673		HS12A	0.306637	1.33952
	AP1M1	0.781482	1.10156		HSP74	0.320306	1.60457
	AP2A1	0.219962	1.52439		HXK1	0.270487	1.49161
	AP2A2	0.0842878	0.221996		IMPA1	0.587275	1.40668
	AP2B1	0.378463	1.64454		ITM2B	0.869231	2.14662
	AP2M1	0.398247	1.33203		ITM2C	0.683759	1.69416
	AP2S1	1.1204	1.21392		ITSN1	0.468229	1.59605
	AP3B2	0.227706	1.27538		IVD	0.210657	1.53899
	AP3D1	0.2877	1.04209		KCC2D	0.194391	1.76974
	AP3M2	1.13597	1.05175		KCND2	0.545849	2.04288
	AQP4	0.769585	1.02734		KCRB	0.258778	1.53325
	ARC1A	0.145259	0.496739		KI21A	0.266447	1.94258
	ARC1B	0.138848	0.923069		KIF5C	0.22247	1.45488
	ARF5	0.521284	0.76516		KPYM	0.304345	1.84221
	ARFG1	0.381018	0.727702		KTN1	0.444908	1.88562
	ARHG2	-0.0167686	0.195332		LAT1	0.602328	1.44186
	ARHG7	0.25377	0.656892		LDHB	0.285006	1.30114
	ARL15	0.294611	0.339868		LETM1	0.268573	1.36876
	ARL8A	0.260049	0.825201		LGI1	0.311194	1.88616
	ARL8B	0.156547	1.1237		LGI2	0.67636	1.32991
	ARP10	0.0737643	0.302296		LIPA3	0.226839	1.62148
	ARP2	0.270961	0.974206		LIS1	0.318099	1.58066
	ARP3	-0.0155969	0.271032		LRRC7	0.286249	4.26514
	ARP3B	1.06178	0.869223		M2OM	0.492279	1.44507
	ARPC2	0.0992534	0.587743		MADD	0.444091	1.66609
	ARPC3	-0.0128916	0.133366		MAGI1	0.433186	2.51746
	ARPC4	0.103535	0.0571901		MBLC2	0.900127	1.73742
	ARVC	0.448932	1.28483		MIA40	0.918388	1.35822
	ASAH1	0.700367	2.77598		MPP2	0.376357	1.60393
	ASAP1	0.30579	1.19948		MPP6	0.294253	3.16381
	ASGL1	0.364513	1.23199		MRCKB	0.527703	2.34383
	ASTN1	0.221344	1.79497		MYO6	0.884101	1.3938
	AT1A1	0.262739	2.14618		NAC1	0.206235	1.68686
	AT1A2	0.24161	2.57948		NCALD	1.65416	1.47714
	AT1A3	0.242034	1.52498		NCKP1	0.245762	1.43333
	AT1B1	0.338446	1.72682		NDKA	0.71472	1.70022
	AT1B2	0.835792	1.7522		NDUA6	0.50862	1.37992
	AT1B3	0.815507	1.07564		NDUS1	0.269329	2.26491
	AT2A2	0.111858	1.02513		NF1	0.6437	1.60315
	AT2B1	0.224726	0.915629		NFASC	0.182964	1.4825
	AT2B2	0.172371	0.46833		NNTM	0.712056	3.18873
	AT2B4	0.240262	1.94148		NRCAM	0.233906	1.94391
	AT2C1	1.2018	0.859981		NRX3A	0.456807	1.59563
	AT5F1	0.193561	0.31886		NSF	0.254502	1.95658
	AT8A1	0.1279	1.77507		NSMA2	0.486521	1.81993
	ATAD3	0.248895	1.42915		NTRI	0.608554	1.48744
	ATCAY	0.0188597	0.54612		OAT	0.377192	1.38957
	ATG7	0.897326	1.16658		ODO1	0.43676	1.32395
	ATLA1	0.0615308	0.152106		ODPX	0.191776	1.71975
	ATOX1	0.156231	0.550877		OPA1	0.279948	1.37184
	ATP5E	0.467951	1.42929		OXR1	0.21882	2.56256
	ATP5H	0.108875	0.267028		PALM2	0.604797	1.75782
	ATP5I	0.144106	1.47332		PCCA	0.183051	1.49233
	ATP5L	0.410616	0.814259		PDE2A	0.232911	1.99953
	ATPA	0.243948	1.00603		PDIA4	0.480027	1.3852
	ATPB	0.210764	0.472564		PDPR	0.337662	3.84913
	ATPG	0.530345	1.5008		PGM1	0.296125	2.89828
	ATPK	1.21103	1.0978		PI4KA	0.451871	1.83135
	ATPO	0.788035	1.35682		PLCB1	0.299923	1.70274
	AUHM	0.429311	1.22241		PLPR4	0.39868	1.92517
	AUXI	0.392727	1.11667		PNPT1	1.67224	1.50355
	AVL9	0.144892	0.654339		PP1G	0.645986	1.32245
	BACH	0.459757	0.0740371		PP2BA	0.247791	1.61692
	BAG6	0.282204	0.200106		PRDX4	0.648716	1.90763
	BAIP2	0.414201	1.33706		PRDX6	0.207637	1.52479
	BASI	0.430492	1.80464		PRRT3	0.359399	1.53699
	BASP1	0.200509	0.354051		PTPRD	0.457003	1.51255
	BCAS1	-0.0334796	0.101091		PTPRS	0.353933	1.5837
	BCAS3	0.17295	1.56598		PYGB	0.601458	1.49367
	BCR	0.714836	1.07238		R7BP	1.09604	1.39743
	BCS1	0.931407	1.02325		RAB1A	0.591216	1.31302
	BDH	0.575733	1.06995		RAB3B	1.06974	1.7747
	BEGIN	0.685085	1.00681		RAB7A	0.2669	1.45051
	BIN1	0.00284641	0.0617034		RAN	0.397556	1.65997
	BLMH		1.07415		RAP2B	0.935598	1.66877
	BORG4	0.800105	0.0916857		RASH	0.528889	1.75358
	BPHL	0.348963	0.700383		RB3GP	0.657848	1.85034
	BPNT1	0.0539647	0.263621		RBGPR	0.598968	1.49123
	BRNP1	0.0509279	0.0788584		RHOG	0.28736	1.56581
	BRSK1	0.0718753	0.121838		RL13	0.630162	1.85233
	BRSK2	0.265968	1.82232		RL22	0.999978	1.41961
	BSN	0.0753065	0.162102		RL4	0.433338	1.41228
	C1QBP		0.963566		RL5	0.350618	1.46234
	C1TC	0.17634	0.374259		RLA0	0.911958	1.4879
	C1TM	0.0826891	0.34503		RMD3	1.58037	1.34405
	C2C2L	0.554049	0.873077		RPGF4	0.428873	1.61937
	C42S2	1.91537	0.858021		RPN1	0.664466	1.80876
	C560	0.180615	0.0199391		S12A2	0.41417	1.40248
	C99L2	0.0799111	0.125409		S39AC	0.439822	1.32196
	CA198	0.954255	0.792114		SAHH2	0.43336	1.86746
	CA2D1	0.500765	1.73905		SATT	0.925751	1.3562
	CAC1E	0.319428	2.14016		SC6A1	0.533327	1.33146
	CACB1	0.373144	0.725577		SCAM1	0.51533	1.47361
	CACB4		1.00059		SCN1A	0.788733	1.81407
	CACP	0.246145	0.919562		SCRB2	0.57071	2.11869
	CAD13	0.0131203	0.00320106		SDHB	0.453962	1.68827
	CADH2	0.625442	1.0276		SEPT8	0.25158	1.70202
	CADM1		0.965227		SFXN1	0.899452	1.37181
	CADM2	0.295537	2.45788		SFXN3	0.375212	1.78979
	CADM3	0.797564	1.08859		SND1	0.322367	1.42112
	CADM4	0.238965	0.58715		SPB6	0.405988	1.53674
	CAH2	0.683498	0.969713		SPRL1	0.231721	1.47739
	CAH4	0.760014	1.06538		SRBS2	0.345739	1.38003
	CALB1	0.159741	0.100869		SSDH	0.221757	2.30052
	CALB2	0.217725	0.542673		STXB1	0.24354	1.44638
	CALR	0.222355	0.702037		SUCB2	0.546361	1.36045
	CALX	0.262129	0.752225		SYIM	0.267978	1.45847
	CAMKV	0.0857368	0.0875893		SYNJ1	0.338241	1.53935
	CAN2	1.12637	0.887283		SYNPR	0.809199	1.74871
	CAN5	0.228196	0.115424		SYT2	0.395185	1.30622
	CAND1	0.198602	1.01347		SYT7	0.435986	1.8899
	CAP1	0.241909	0.86283		SYUA	0.940893	1.30344
	CAP2	1.14957	1.01977		TCPD	0.243536	1.88441
	CAPS1	0.394419	1.31623		TCPH	0.355181	1.53198
	CAPS2	0.242283	0.158455		TERA	0.338975	1.58977
	CAPZB	0.0542605	0.194267		THIKA	1.12038	1.40594
	CATA	-0.023565	0.105067		THY1	0.525933	1.65671
	CATB	0.139824	0.570133		TIM13	0.577863	1.67962
	CATD	0.935226	2.42334		TPP1	0.537347	2.32425
	CAZA2	0.403121	0.963502		TPPC3	0.39109	1.90415
	CBPE	0.49471	1.33089		UBA1	0.362381	1.72685
	CBR1	-0.0716538	0.296555		UBE2O	0.331448	1.50106
	CC136	0.0936741	0.175718		UCRI	0.684807	1.30782
	CC177	-0.114244	0.682135		USMG5	0.375692	1.48762
	CCG2	0.948346	0.989994		VA0D1	0.666365	1.47643
	CCG3	1.0875	0.980327		VAMP1	0.784142	1.76401
	CCG8	0.501316	1.69103		VAMP7	1.18815	1.47773
	CCNY	0.544409	1.96598		VATE1	0.449722	1.40838
	CD166	0.217513	0.704553		VCIP1	0.671583	1.50398
	CD47	0.474634	2.07533		VDAC2	0.466682	1.54313
	CD81	0.407128	1.3787		VGLU2	0.293773	2.47627
	CDC42	1.13932	1.20098		VISL1	0.389253	1.40242
	CDIPT		1.16386		VPS29	1.40634	1.39512
	CDK5	0.56828	0.806909		VPS35	0.358608	1.99327
	CDS2	1.61244	1.0998		VTA1	1.5952	1.37643
	CE170	0.0508416	0.260502		WFS1	0.724557	1.36398
	CEND	-0.0856101	1.27296		XKR4	0.505756	1.74515
	CH10	0.206023	0.368015
	CH60	-0.0182942	0.101586
	CHCH2	0.423867	0.795933
	CHRD1	0.21699	0.526327
	CI172	0.0507134	0.101677
	CISD1	0.283284	1.30127
	CISY	0.47298	1.588
	CKAP4	0.262512	1.49205
	CKAP5	0.258106	0.787184
	CLAP1	0.311794	0.420206
	CLAP2	0.0663775	0.311549
	CLCB	0.0209759	0.00029253
	CLD11	0.639131	1.19964
	CLH1	0.447844	1.63373
	CLIP2	0.116763	0.363185
	CLUS	0.896164	1.55575
	CMC1	0.136089	0.855296
	CN37	0.150239	0.339535
	CNDP2	0.198098	1.4927
	CNKR2	0.291177	0.746887
	CNNM1	0.060873	0.0704756
	CNR1	0.312136	1.25846
	CNRP1	0.157296	0.29463
	CNTN1	0.233006	0.941677
	CNTN2	0.639014	1.27392
	CNTP1	0.303854	0.697699
	CNTP2	0.525794	1.08755
	COF1	0.56846	1.56835
	COQ9	1.35693	1.06123
	COR1A	0.0651866	0.0521087
	COR1B	0.192613	0.112178
	COR1C	0.0651439	0.0351173
	COR2B	0.0782431	0.395605
	CORO7	0.184528	0.502822
	COTL1	0.350906	1.57277
	COX2	0.222081	1.32562
	COX41	0.905629	1.54534
	COX5A	0.350986	1.20008
	COX5B	0.177457	0.389695
	COX6C	0.207239	0.75629
	CPIN1	0.249044	0.277567
	CPLX1	1.278	1.03793
	CPLX2	0.906495	1.15234
	CPNE1	0.528047	1.38879
	CPNE2	0.849442	1.10522
	CPNE5	0.929542	0.967373
	CPNE6	0.855034	1.28212
	CPT1A	0.0443483	0.362282
	CRIP2	0.834274	1.30494
	CRKL	0.576462	1.06942
	CRYM	0.607457	1.02459
	CSDE1	0.114175	0.2253
	CSK21	0.233747	0.0722874
	CSK2B	0.501182	1.08214
	CSKI1	0.161447	0.837386
	CSKP	0.247057	0.756964
	CSN1	0.337684	0.202125
	CSPG2	0.79561	1.34474
	CSRP1	0.16279	0.307926
	CTBP1	0.743502	1.06462
	CTNA2	0.272969	1.33414
	CTNB1	0.119026	1.0812
	CTND1	0.294304	0.806767
	CTND2	0.166938	0.394763
	CTRO	0.213261	0.655632
	CTTB2	0.147468	0.590902
	CUL2	0.126668	0.453074
	CUL3	0.0534284	0.113756
	CUL5	0.169854	0.240481
	CX6A1	0.762558	0.985108
	CX6B1	0.217321	0.797808
	CXA1	0.465164	1.43715
	CY1	0.657648	1.26461
	CYB5B	0.140238	0.246557
	CYC	-0.0012911	0.364354
	CYFP1	1.0786	1.35672
	CYFP2	0.16559	1.11414
	CYLD	0.455348	0.90615
	CYTSB	0.135676	0.246472
	DAAM1	0.0168497	0.0518887
	DAAM2	0.0732055	0.406412
	DBNL	-0.0629649	0.416223
	DC1I1	1.25602	0.615204
	DC1I2	0.143364	0.35239
	DC1L1	0.183642	0.29706
	DC1L2	0.689073	1.124
	DCE1	0.453759	1.36689
	DCE2	0.273497	1.30169
	DCLK1	0.419099	1.67401
	DCMC		0.470322
	DCTN1	0.193153	1.7618
	DCTN2	0.173017	0.361489
	DCTN4	0.592845	0.566182
	DDAH1	0.24066	1.19313
	DDB1	0.435226	2.32324
	DDX1	0.466875	0.792417
	DECR	0.79496	1.11376
	DEMA	0.023288	0.01049
	DEST	0.638221	1.65832
	DGKB	-0.0483816	0.318364
	DGKG	1.2643	1.00785
	DGLA	0.539096	0.687234
	DHB12	0.213245	0.389864
	DHB4	0.229805	1.34762
	DHE3	0.113073	0.323894
	DHPR	0.236024	1.07084
	DHRS1	0.823221	1.20348
	DHRS4	0.122727	0.208189
	DIP2B	0.293541	1.51192
	DIRA2	1.0142	1.04193
	DJC11	0.642921	1.19323
	DLDH	0.185086	0.860173
	DLG1	0.531037	0.970185
	DLG2	0.216313	0.972765
	DLG3	0.251696	0.945424
	DLG4	0.20301	0.485886
	DLGP1	0.0735014	0.0691971
	DLGP2	0.258782	1.26943
	DLGP3	0.0429794	0.0397458
	DLGP4	0.0686117	0.283496
	DMXL2	0.213561	1.47984
	DNJA3	0.2234	1.02235
	DNJC5	0.709267	1.96422
	DNM1L	0.104584	0.335646
	DNPEP	0.150961	0.909155
	DOCK3	0.220858	1.17704
	DOCK9	1.79852	1.08526
	DP13A	0.309182	0.646356
	DP13B		1.24704
	DPP10	-0.0030978	0.10814
	DPP6	0.184738	1.73242
	DPYL1	0.174213	0.66424
	DPYL2	0.0564508	0.0851618
	DPYL3	0.330621	1.04232
	DPYL4	0.0684411	0.134809
	DPYL5	0.267905	1.00336
	DREB	-0.0247146	0.454079
	DYHC1	0.127111	0.889195
	DYL1	0.776711	1.11742
	DYL2	0.622446	1.56745
	DYN1	0.364714	1.36855
	DYN3	0.488849	1.20209
	E41L1	0.100988	0.389365
	E41L2	0.421772	1.1666
	E41L3	0.134203	0.231575
	EAA1	0.644114	0.991638
	EAA2	-0.0211153	0.210839
	ECHA	0.2065	1.03516
	ECHB	0.0546724	0.104309
	ECHM	0.492858	0.305111
	ECI1	1.16609	0.880522
	EEA1	0.137918	0.795387
	EF1A1	0.177186	0.689624
	EF1A2	0.142373	0.689093
	EF2	0.134962	0.422556
	EFGM	0.098247	0.133984
	EFHD2	0.271779	0.552406
	EFR3A	1.89603	1.29057
	EFR3B	0.140208	0.449448
	EFTU	0.183915	2.23578
	EHD3	0.110316	0.142381
	EM55	0.357099	0.225261
	EMAL1	0.8479	1.07208
	ENAH	0.111663	0.158587
	ENDD1	0.381769	0.952887
	ENOA	0.075122	0.247797
	ENOG	0.158283	0.84335
	ENPL	0.178562	0.739519
	ENPP6	1.01015	1.05465
	ENTP2	0.341252	2.20347
	EP15R	0.256504	1.3752
	EPDR1	0.634649	1.10372
	EPHA4	3.39108	1.78144
	EPN1	0.184921	0.848888
	EPN2	0.3234	1.01326
	ERC2	0.087678	0.104577
	ERLN2	0.917612	1.12289
	ERMIN	-0.199281	1.22636
	ERP29	1.23982	1.57699
	ES1	-0.0675916	0.736856
	ETFA	0.149651	0.702309
	ETFB	0.145832	0.0215663
	ETFD	0.030265	0.0337243
	EXOC1	0.17618	0.732593
	EXOC2	0.281485	0.243571
	EXOC8	0.732482	0.316204
	EXOG	0.5934	0.731781
	EZRI	-0.163876	1.6784
	F10A1	0.321974	1.47545
	F120A	0.243586	0.38043
	F131B	0.123514	0.468431
	F162A	0.853086	1.01769
	F213A	0.286178	1.20163
	FA49A	0.264156	0.537423
	FA49B	0.316408	1.38594
	FAAA	0.0419959	0.121581
	FABP5	0.332194	1.00408
	FABPH	0.335279	0.882828
	FAHD2
	FAK1		1.09058
	FAK2	0.304902	0.36371
	FARP1	0.200829	0.149013
	FAS	0.317524	1.91369
	FBX41	0.432952	1.43976
	FERM2	-0.178787	1.12083
	FHL1	0.52418	1.45511
	FKBP8	0.993529	1.12036
	FLOT1	0.173372	1.01654
	FLOT2	0.289793	0.696595
	FMN2	0.090314	0.254142
	FRIH	0.675912	1.1866
	FSCN1	0.218642	0.0143306
	FSD1	1.23838	0.885629
	FUMH	0.384032	1.37459
	FUS	0.185633	0.304863
	FXL16	0.0746048	0.132283
	FXYD6	0.342993	0.639967
	FYN	0.0302828	0.144503
	G3P	0.181745	0.712414
	G6PD1	3.07171	1.08008
	G6PI	0.212074	0.716339
	GABR1	0.516441	1.82949
	GABR2	0.535833	1.48498
	GABT	0.564766	1.03512
	GAK	0.233333	0.899336
	GANAB	0.282088	0.970968
	GAS7	-0.0478305	0.470608
	GBA2	1.54209	1.13393
	GBB1	0.161992	3.31747
	GBB2	0.47169	2.59004
	GBRA1	0.385435	0.981927
	GBRA3	0.453719	0.466845
	GBRB2	0.446911	1.03903
	GBRG2	0.949104	1.45264
	GCSP	0.00512192	0.00417999
	GCYB1	1.34359	0.246057
	GD1L1	0.835101	1.00513
	GDAP1	0.0912	0.143045
	GDIA	0.295993	1.09813
	GDIB	0.428034	0.921891
	GDIR1	0.337145	1.14667
	GELS	0.425982	0.95998
	GEPH	0.127758	0.26507
	GGT7	0.453031	0.948441
	GHC1	0.251885	1.25982
	GHC2	0.0618619	0.158181
	GIT1	0.452562	0.136026
	GLNA	0.246044	0.427279
	GLO2	0.763751	1.13405
	GLPK	0.0446668	0.138835
	GLSK	0.0625803	0.170996
	GLU2B	0.155809	0.231233
	GMFB	0.16524	0.633325
	GNA11	0.811084	1.17521
	GNA13	0.397849	2.53652
	GNAI1	0.520874	1.54142
	GNAI2	0.66991	1.42701
	GNAI3	0.181324	0.957676
	GNAL	0.305253	1.15715
	GNAO	0.681742	1.59593
	GNAQ	0.595126	1.48335
	GNAS1	0.131631	0.315285
	GNAZ	0.461758	1.57746
	GNL1	-0.029586	1.2075
	GOGA7	0.590254	0.29231
	GP158	0.18315	0.562111
	GPC5B	0.652072	1.6596
	GPD1L		1.15483
	GPDA	0.316257	1.32121
	GPDM	0.17865	0.465966
	GPM6A	0.75014	2.16816
	GPM6B	0.547725	1.08191
	GPSM1	0.587804	0.844481
	GPX41	0.25731	0.475245
	GRIA1	0.270927	1.33839
	GRIA2	0.301756	1.40172
	GRIA3	0.131702	0.675893
	GRIA4	0.392892	0.374492
	GRIN1	0.123519	0.294191
	GRIN3	0.148449	0.455189
	GRK6	0.16485	0.303695
	GRM1	0.241976	0.742928
	GRM2	-0.143525	1.78034
	GRM3	0.221387	0.843496
	GRM5	0.299432	1.11652
	GRP75	0.131433	0.704337
	GRP78	0.233892	2.28791
	GSH1	0.687313	1.19169
	GSHR	0.273449	0.777469
	GSK3B	0.544011	1.20549
	GSTM1	0.155883	0.441794
	GSTM5	0.167559	0.343661
	GSTP1	0.246259	1.12132
	GTR1	0.450942	1.36633
	GTR3	0.165701	1.68608
	GUAA	0.119528	0.429038
	GUAD	0.0867807	0.0615225
	HACD3	0.244558	0.173413
	HBA	0.2309	0.671158
	HBB1	0.44879	1.01911
	HCD2	1.58216	1.10589
	HCN1	0.266459	1.47062
	HCN2	-0.113786	0.798113
	HDHD2	-0.181713	1.60131
	HECAM	0.0555389	0.256707
	HEMH	0.137057	1.11569
	HEXB	0.352242	1.39607
	HGS	0.40065	0.564044
	HIBCH	0.083646	0.337408
	HINT1	0.630804	0.901885
	HINT2	1.0818	0.984012
	HNRH1	0.0144171	0.163112
	HNRPK	0.508025	0.961428
	HNRPU	0.489127	1.51185
	HOME1	0.579022	1.13409
	HPCA	1.64635	0.521218
	HPCL1	1.64894	0.809641
	HPCL4	0.0359259	0.218795
	HPLN1	0.704323	1.29645
	HPLN4	0.478497	1.26857
	HS105	0.3943	1.23327
	HS12A	0.306637	1.33952
	HS74L	0.29255	1.09136
	HS90A	0.165853	0.216278
	HS90B	0.190883	0.639492
	HSP72	1.1094	0.973443
	HSP74	0.320306	1.60457
	HSP7C	0.0286119	0.042089
	HXK1	0.270487	1.49161
	HYOU1	0.133465	0.517012
	ICAM5	0.151067	0.257255
	IDH3A	-0.087316	0.771629
	IDHC	0.271659	0.353201
	IDHG1	0.211411	0.212596
	IDHP	0.0345629	0.0617017
	IF4A1	3.07478	0.974928
	IF4G3	0.352057	1.04098
	IF4H	-0.0219793	0.693264
	IF5A1	-0.0704849	0.737914
	IGSF8	0.218206	0.49653
	ILDR2	0.508783	0.0185683
	ILEUA	0.829847	0.437554
	IMB1	0.124703	0.213712
	IMPA1	0.587275	1.40669
	IMPCT	0.377958	0.214179
	INP4A	0.826609	1.13352
	IP3KA	1.79761	0.0300013
	IPO5	0.287338	1.24365
	IPO7	0.745454	1.29902
	IPYR	0.00274205	1.22988
	IPYR2	0.992939	1.16158
	IQEC1	0.337351	1.04533
	IQEC2	0.155924	0.374881
	IQEC3	1.04037	1.1626
	ITAV	0.358368	0.834051
	ITM2B	0.869231	2.14662
	ITM2C	0.683759	1.69416
	ITPR1	0.215774	0.697652
	ITSN1	0.468229	1.59605
	IVD	0.210657	1.53899
	JIP3	0.0619944	0.273197
	K1107	0.0130082	0.0908034
	K1468	0.189657	0.47644
	K1C10	0.376758	0.588499
	K22E	0.40792	0.702098
	K2C1	0.223002	0.470368
	K2C5	0.22078	0.462541
	KAD3	0.20797	1.24988
	KAD4	-0.0400344	1.0017
	KALRN	0.142238	0.708216
	KAP2	0.790044	1.12919
	KAP3	1.23098	0.786341
	KAPCB	-0.0421538	0.922065
	KBTBB	1.20091	0.906971
	KC1G3	0.0233664	0.320749
	KCAB2	0.016785	0.0389401
	KCC2A	0.147114	0.856018
	KCC2B	0.171906	1.40902
	KCC2D	0.194391	1.76974
	KCC2G	1.01586	1.01626
	KCD12	0.0673631	0.591218
	KCD16	-0.0818201	0.325802
	KCIP4		1.28045
	KCMA1	0.113558	0.246239
	KCNA1	0.155362	0.37877
	KCNC3		1.06874
	KCND2	0.545849	2.04288
	KCND3		0.697589
	KCNJ4	0.064445	0.147997
	KCNQ2	0.277628	0.656127
	KCRB	0.258778	1.53325
	KCRU	0.192268	0.732745
	KI21A	0.266447	1.94258
	KIF1A	0.298164	0.830158
	KIF2A	0.149379	0.323366
	KIF5C	0.22247	1.45488
	KINH	0.183296	0.675165
	KLC1	-0.0323196	0.274059
	KLC2	0.252844	0.375912
	KPCB	0.117959	0.801534
	KPCD	-0.0275404	0.288559
	KPCE	0.0749585	0.0849262
	KPCG	-0.0474991	0.240394
	KPYM	0.304345	1.84221
	KTN1	0.444908	1.88562
	L1CAM	0.216271	1.18783
	L2GL1	0.346582	0.284493
	LACTB	0.190404	0.271132
	LANC1	1.3465	1.05801
	LANC2	0.377724	0.23135
	LASP1	-0.0169258	0.0824824
	LAT1	0.602328	1.44185
	LAT2	0.0322487	0.0857328
	LDHA	0.137034	0.534665
	LDHB	0.285006	1.30114
	LETM1	0.268573	1.36876
	LGI1	0.311194	1.88616
	LGI2	0.67636	1.32991
	LGI3	1.46421	1.02364
	LGUL	1.27797	1.04346
	LIGO1	0.5749	1.02892
	LIN7A	0.208614	0.828733
	LIN7C	0.238928	0.932313
	LIPA2	0.06352	0.226877
	LIPA3	0.226839	1.62148
	LIS1	0.318099	1.58066
	LKHA4	0.386955	1.21046
	LNEBL	0.0734807	0.112124
	LONM	0.0961618	0.0378323
	LPCT4	-0.0417267	0.290952
	LPPRC	0.0861068	0.317208
	LRC47	1.0682	0.99007
	LRC8A	0.0814207	0.311545
	LRP1	0.19328	0.382935
	LRRC7	0.286249	4.26514
	LRTM2		1.56432
	LSAMP	0.108215	0.274914
	LTOR1	1.29801	1.19004
	LXN	-0.0300556	0.11814
	LYAG	0.579484	1.22005
	LYRIC	0.186765	0.508878
	M2OM	0.492279	1.44507
	MA2C1	0.31713	0.989569
	MA6D1	1.00327	1.2388
	MA7D1	1.22836	0.857443
	MA7D2	-0.011453	0.097557
	MADD	0.444091	1.66609
	MAG	0.200408	0.959912
	MAGI1	0.433186	2.51746
	MAGI2	0.217192	0.736155
	MAOM	0.418619	1.04539
	MAON	0.169416	0.930127
	MAOX	0.600275	0.752133
	MAP1A	-0.0752655	0.511843
	MAP1B	-0.075166	0.392595
	MAP4	-0.0791329	0.400486
	MAP6	-0.0002423	0.0441349
	MARCS	-0.0477378	0.189327
	MARE2	1.37674	0.87568
	MARE3	0.456191	1.17508
	MARK3	0.185895	0.0560631
	MAT2B	1.0721	0.703661
	MB12B	0.992095	1.21971
	MBLC2	0.900127	1.73742
	MBP	0.169476	0.714274
	MCCA	0.133287	1.40158
	MCCB	-0.0679133	0.800834
	MCU	0.279691	0.478869
	MDHC	0.171138	0.68623
	MDHM	0.166081	0.673775
	MFN2	0.0119284	0.229395
	MFR1L	0.512162	0.468395
	MGLL	0.598158	0.768415
	MGST3	0.517095	0.474987
	MIA40	0.918388	1.35822
	MIC19	0.342257	0.543595
	MIC25	0.29196	0.518805
	MIC60	0.109579	0.55918
	MICA3	0.310246	0.866164
	MICU1	0.321847	0.66313
	MICU3		1.0551
	MIF	0.622656	0.772671
	MINK1	0.195089	0.790886
	MIRO1	0.00919479	0.260535
	MIRO2	0.472344	0.413891
	MK01	0.153968	1.56497
	MLEC	0.609218	1.19057
	MMSA	0.129807	0.339062
	MOBP	0.307111	0.696474
	MOG	0.389351	0.644817
	MON2	0.383205	0.62091
	MP2K1	0.197857	0.67417
	MP2K2	0.20876	0.745002
	MP2K4	1.70241	1.04149
	MPC2	0.791459	0.80314
	MPCP	0.233361	1.15474
	MPI	0.22812	0.948082
	MPP2	0.376357	1.60393
	MPP3	0.69429	1.08918
	MPP6	0.294253	3.16381
	MPPB	0.749968	1.03443
	MRCKB	0.527703	2.34383
	MTAP2	-0.0043447	0.0852851
	MTCH1	0.263847	0.71313
	MTCH2	0.595965	0.801909
	MTMR5	0.406275	0.829869
	MTSSL	1.15489	1.06058
	MTUS2	0.244976	1.03339
	MTX1	0.943287	1.17945
	MUTA		1.07535
	MY18A	0.218518	0.86921
	MYCT	-0.0228351	0.122803
	MYH10	-0.0655552	0.692044
	MYH9	0.462441	1.1615
	MYL6	1.04744	0.667094
	MYO1D	0.644966	0.701033
	MYO5A	0.245322	0.724508
	MYO6	0.884101	1.3938
	MYPR	0.450851	0.758683
	NAC1	0.206235	1.68686
	NAC2	0.270251	0.678576
	NAKD2	0.21078	0.40705
	NBEA	0.184111	0.125031
	NCALD	1.65416	1.47714
	NCAM1	0.0825018	0.203962
	NCAM2	0.235411	0.569494
	NCAN	0.611906	0.506703
	NCDN	0.0701901	0.253648
	NCEH1	-0.132956	0.837274
	NCKP1	0.245762	1.43333
	NCOA7		1.16524
	NCPR	0.559371	0.185011
	NDKA	0.71472	1.70022
	NDKB	0.672393	1.00436
	NDRG1	0.648666	0.953436
	NDRG2	0.0281157	0.0176596
	NDUA4	0.191713	1.09524
	NDUA5	0.142093	0.307755
	NDUA6	0.50862	1.37992
	NDUA7	0.347576	0.576162
	NDUA8	0.526539	1.27571
	NDUA9	0.734168	0.630461
	NDUAA	0.1019	0.329536
	NDUAB	0.820301	0.695827
	NDUAC	1.24786	1.00162
	NDUAD	1.37573	1.20737
	NDUB3	0.889444	1.29805
	NDUB4	1.46604	1.05429
	NDUB7	0.0570072	0.0964036
	NDUB8		1.12606
	NDUB9	1.06217	0.989195
	NDUBA	0.35324	1.14049
	NDUBB	0.02016	0.0718842
	NDUC2	0.546351	1.05168
	NDUS1	0.269329	2.26491
	NDUS2	0.314725	1.05271
	NDUS3	0.231396	0.0387425
	NDUS4	0.324333	0.595149
	NDUS5	1.03909	1.26388
	NDUS6	0.202737	0.808485
	NDUS7	0.0818788	0.159595
	NDUS8	0.377296	0.821356
	NDUV1	0.279723	0.674595
	NDUV2	0.0693893	0.186784
	NEB2	0.299815	0.517201
	NECP1	0.144582	0.280347
	NECT1	0.122459	0.230852
	NEDD4	1.80126	1.04407
	NEGR1	0.0423389	0.135239
	NEUL	0.841211	1.04896
	NEUM	0.548106	0.76614
	NF1	0.6437	1.60315
	NFASC	0.182964	1.4825
	NFL	0.395836	0.659746
	NFM	0.166732	0.406975
	NFS1	0.540646	1.16958
	NHRF1	0.0785128	0.235673
	NIPS1	-0.121843	1.07619
	NIPS2	0.232056	0.0652733
	NLGN1	0.805801	1.12177
	NLGN2	0.808385	1.13993
	NLGN3	0.966958	1.12668
	NLGN4	0.80266	1.10657
	NMDE1	0.234789	1.01315
	NMDE2	0.244402	0.520166
	NMDZ1	0.48327	1.28205
	NNRD	2.91149	1.06721
	NNRE	0.964316	1.00916
	NNTM	0.712056	3.18873
	NOE1	0.459056	0.619665
	NP1L1	2.29051	1.06744
	NP1L4		0.97311
	NPTN	0.315561	0.871748
	NPTX1	0.416577	0.8184
	NPTXR	1.70279	1.04681
	NRCAM	0.233906	1.94391
	NRX1A	0.174215	0.396708
	NRX3A	0.456807	1.59563
	NSF	0.254502	1.95658
	NSMA2	0.486521	1.81993
	NT5D3	0.143662	0.36273
	NTRI	0.608554	1.48744
	NTRK2		1.09349
	NU1M	0.331524	0.382839
	NU5M	1.21865	1.18348
	NUMBL	0.285448	0.943653
	OAT	0.377192	1.38957
	OCAD1	1.19272	1.23513
	OCRL	1.54245	0.00309327
	ODB2	-0.0776046	0.839054
	ODO1	0.43676	1.32395
	ODO2	0.174417	1.64115
	ODP2	0.115935	0.443179
	ODPA	0.00220773	0.0954723
	ODPB	0.333551	1.17792
	ODPX	0.191776	1.71975
	OGA	0.826565	0.434264
	OGT1	0.324448	0.731264
	OMGP	0.060929	0.133239
	OPA1	0.279948	1.37184
	OSBL8	0.624541	1.29099
	OSBP1	0.688598	1.0052
	OTUB1		1.07585
	OXR1	0.21882	2.56256
	OXSM	3.57854	1.11554
	P4K2A	-0.00455	0.312926
	P5CR2	0.311405	0.566312
	P5CS	0.267366	0.692128
	PA1B2	1.37281	0.811691
	PABP1	0.18151	0.164294
	PACN1	0.0126094	0.0499793
	PACS1	0.0277011	0.066456
	PADI2	0.818126	1.20729
	PAK1	0.00665413	0.209811
	PALM	0.287282	0.566259
	PALM2	0.604797	1.75782
	PARK7	0.259202	0.714632
	PCBP1	-0.0275975	0.19067
	PCCA	0.183051	1.49233
	PCCB	0.287459	1.25142
	PCKGM	0.234868	0.901138
	PCLO	0.136154	0.37351
	PCY2	0.00316441	0.0396861
	PCYOX	0.57387	1.00825
	PDC6I	0.183666	0.851023
	PDE10	0.297508	1.02284
	PDE2A	0.232911	1.99953
	PDIA1	0.121104	0.57502
	PDIA3	-0.0965994	0.722525
	PDIA4	0.480027	1.3852
	PDIA6	0.110181	1.84984
	PDK1	1.43391	0.4777
	PDK2	0.319792	0.353679
	PDK3	1.01501	0.105514
	PDP1	0.125438	0.146243
	PDPR	0.337662	3.84913
	PDXK	0.870827	1.08432
	PEBP1	0.0648188	0.201499
	PEPD	-0.0002134	0.121858
	PFKAL	0.462131	1.03452
	PFKAM	0.448376	1.06087
	PFKAP	0.346743	1.20969
	PGAM1	0.414562	0.878988
	PGCB	0.676854	0.692466
	PGES2	0.422757	0.824328
	PGK1	0.483121	1.19659
	PGM1	0.296125	2.89828
	PGM2L	0.162205	1.38634
	PGP	0.221922	1.15445
	PGRC1	0.0366126	0.0118803
	PHAR1	-0.0258775	0.50821
	PHB	0.123408	0.335358
	PHB2	0.334297	0.600102
	PHF24	0.0368066	0.323719
	PHIPL	0.11257	0.900045
	PHP14	0.195776	1.2169
	PHYIP	0.120637	1.05519
	PI3R4		1.11915
	PI42A	0.774678	1.25502
	PI42B	0.115938	0.481402
	PI4KA	0.451871	1.83135
	PI51C	0.154065	0.469125
	PIMT	0.824957	1.1453
	PIPNA	1.32001	1.13823
	PITM1	0.346385	0.212665
	PITM2	0.376339	0.211696
	PKP4	0.225806	0.819978
	PLAK	-0.106204	0.492012
	PLAP	0.0740177	0.0626973
	PLCB1	0.299923	1.70274
	PLCC	0.0707104	0.400177
	PLCG1	0.865582	0.462828
	PLCL1		1.09814
	PLCL2	0.201008	0.289583
	PLD2	2.54006	0.944532
	PLD3	0.438394	0.150286
	PLEC	0.0597504	0.018458
	PLM	0.760492	1.25315
	PLPP3	0.511718	1.01667
	PLPR3	0.300273	0.638123
	PLPR4	0.39868	1.92517
	PLSL	0.592588	0.94371
	PLST	0.58756	0.879518
	PLXA1	0.317466	0.961498
	PLXA4	0.917945	1.02127
	PLXB1	0.193543	0.453957
	PNPT1	1.67224	1.50355
	PP1A	-0.113289	0.706111
	PP1G	0.645986	1.32245
	PP2BA	0.247791	1.61692
	PP2BB	0.290727	1.28011
	PPCE	0.171189	0.624952
	PPIA	0.835519	1.18242
	PPM1E		1.07535
	PPM1H	0.0265158	0.452239
	PPME1	0.273126	0.462593
	PPP5	-0.0398001	0.410614
	PPR21	0.469142	0.997294
	PPR29		0.253668
	PRDX1	0.518823	1.24788
	PRDX2	0.283643	1.27231
	PRDX3	0.448223	0.973822
	PRDX4	0.648716	1.90763
	PRDX5	0.248772	1.15085
	PRDX6	0.207637	1.52479
	PREP	0.143289	0.840031
	PREX1	0.314272	0.398621
	PRIC2	0.0714633	0.00126485
	PROD	0.285682	1.13222
	PROF1	0.521242	0.50926
	PROF2	0.288744	0.949651
	PRPS1	-0.0167646	0.545616
	PRPTZ	0.141199	1.29008
	PRRT2	0.216119	0.469359
	PRRT3	0.359399	1.53699
	PRS7	0.86492	1.21505
	PSA	0.411172	1.16492
	PSA6	0.10338	0.691006
	PSA7	0.125823	0.278522
	PSB1	0.26547	0.011788
	PSB5	0.116967	0.0915856
	PSD3	0.147538	1.1241
	PSMD1	2.30499	1.12247
	PSMD2	0.567229	0.882225
	PTCD3	0.457075	0.897046
	PTN11	-0.091946	0.550863
	PTN23	0.0837625	0.169318
	PTPA	0.959854	0.871469
	PTPR2	0.2459	1.02455
	PTPRA	1.93555	1.29563
	PTPRD	0.457003	1.51255
	PTPRF	0.396943	0.755412
	PTPRS	0.353933	1.5837
	PUR2	0.123002	0.338522
	PUR8		1.08623
	PUR9	0.0860831	0.0437438
	PURA	0.406379	1.13905
	PURB		1.10191
	PYC	0.0812861	0.289913
	PYGB	0.601458	1.49367
	PYGM	0.401469	0.538813
	QCR1	0.133458	0.0617188
	QCR2	0.171846	0.342082
	QCR7	0.515044	1.28479
	QCR8	0.656344	0.944906
	QCR9	0.714868	0.629856
	R7BP	1.09604	1.39743
	RAB10	0.390768	1.19177
	RAB12	0.067356	1.04917
	RAB14	0.724973	0.921597
	RAB1A	0.591216	1.31302
	RAB1B	0.622874	1.22027
	RAB21	0.0404262	0.450353
	RAB2A	0.573794	0.221094
	RAB2B	0.519028	0.467409
	RAB3A	0.312324	0.79983
	RAB3B	1.06974	1.7747
	RAB3C	0.524117	1.25406
	RAB5A	0.255441	0.376245
	RAB5B	0.971953	0.0663888
	RAB5C	1.17743	0.941258
	RAB7A	0.2669	1.45051
	RABL6	0.413091	0.173159
	RAC1	0.66406	0.919495
	RALA	0.109808	0.19282
	RAN	0.397556	1.65997
	RAP2A	2.84228	1.10344
	RAP2B	0.935598	1.66877
	RASH	0.528889	1.75358
	RASL1	-0.080679	0.601276
	RB39B	0.297693	0.675939
	RB3GP	0.657848	1.85035
	RBBP9	0.394811	0.0610511
	RBGPR	0.598968	1.49122
	RD23B	0.113941	0.423124
	RFIP5		0.924219
	RFTN2	0.595718	1.17041
	RGRF2	1.05914	1.19037
	RGS20	0.337961	0.632032
	RGS6	0.250183	0.931244
	RGS7	0.228101	0.697389
	RHG21	0.300159	1.0415
	RHG23	0.22997	1.26197
	RHG26	0.65769	0.576956
	RHG32	0.0990644	0.148632
	RHG35	0.33297	0.942041
	RHG39	0.388643	0.0492992
	RHG44	-0.142092	0.879754
	RHOA	1.26387	1.08622
	RHOB	0.221385	0.787853
	RHOG	0.28736	1.56581
	RIMB2	0.482135	1.13772
	RIMS1	0.0730572	0.141001
	RL10A	0.215118	0.128822
	RL13	0.630162	1.85233
	RL14	0.457249	1.05154
	RL19	0.734315	0.65292
	RL22	0.999978	1.41961
	RL3	0.371918	1.14713
	RL4	0.433338	1.41228
	RL5	0.350618	1.46234
	RL7	0.1947	0.814914
	RL8	0.389025	0.844229
	RLA0	0.911958	1.4879
	RLA2	0.0975593	0.154832
	RMD3	1.58037	1.34405
	ROBO2	0.344017	0.357808
	ROCK2	0.208417	0.713691
	ROGDI	1.85246	0.766714
	RP3A	0.118025	0.666897
	RPGF2	0.325891	1.03712
	RPGF4	0.428873	1.61937
	RPGP1	0.407102	0.888933
	RPGP2	0.557266	0.957337
	RPN1	0.664466	1.80876
	RPN2	0.245487	1.03454
	RPTOR	2.91828	0.237341
	RRAS2	0.25365	0.543638
	RS21	0.314032	0.855383
	RS8	0.415388	1.08513
	RT36	0.467836	0.890758
	RTCB	0.82457	1.19273
	RTN1	0.110581	0.419629
	RTN3	0.435599	1.09368
	RTN4	-0.0286766	0.186865
	RUFY3	0.459065	1.29453
	S12A2	0.41417	1.40248
	S12A5	0.062419	0.228295
	S1PR1	-0.363175	1.77208
	S23A2	0.0796608	0.262752
	S2546	0.540247	1.04104
	S27A1	0.207385	1.11427
	S27A4	1.55807	0.118029
	S38A3	-0.128142	0.79011
	S39AA	0.146119	0.147902
	S39AC	0.439822	1.32196
	S4A10	0.257992	0.188486
	S4A4	0.366631	0.124
	S6A11	0.0889984	0.310892
	S6A17	0.176682	0.503401
	S7A14	0.437571	1.27924
	SAHH	0.916023	1.07001
	SAHH2	0.43336	1.86746
	SAHH3	0.214881	0.453637
	SAM50	0.0757127	0.122524
	SAP	0.966782	1.26646
	SATT	0.925751	1.3562
	SC23A	0.0261586	0.0931626
	SC31A	0.337132	0.936065
	SC6A1	0.533327	1.33146
	SCAI	-0.0083081	0.576286
	SCAM1	0.51533	1.47361
	SCAM3	0.3639	1.01205
	SCAM5	0.450102	0.789612
	SCMC2	0.266041	0.613692
	SCN1A	0.788733	1.81407
	SCN2B	1.27814	1.16948
	SCOT1	0.11616	0.546481
	SCPDL		0.914652
	SCRB2	0.57071	2.11869
	SCRN1	0.209785	1.23668
	SCYL2	-0.0528491	0.162086
	SDHA	0.270707	1.10901
	SDHB	0.453962	1.68827
	SEPT11	0.161442	2.55838
	SEPT2	0.43809	0.573634
	SEPT3	0.132647	0.697076
	SEPT4	0.471703	0.128832
	SEPT5	0.0573891	0.161421
	SEPT6	0.126962	0.527344
	SEPT7	-0.0234419	0.403563
	SEPT8	0.25158	1.70202
	SEPT9	-0.0126701	0.230912
	SERA	0.164186	1.89061
	SERC	0.542798	0.846588
	SFXN1	0.899452	1.37181
	SFXN3	0.375212	1.78979
	SFXN5	0.140864	0.287564
	SGIP1	0.13515	1.39268
	SGSM1	0.699755	0.968579
	SGT1	0.222827	0.678187
	SH3G2	0.0351596	0.0860684
	SHAN1	0.221092	1.23176
	SHAN2	0.176428	0.884395
	SHAN3	0.312784	0.988816
	SHLB1	0.0327894	0.767884
	SHLB2	0.18648	0.823535
	SHPS1	0.563028	1.14862
	SHSA7	0.410028	1.19055
	SI1L1	0.182183	0.503853
	SIR2	0.551583	1.09225
	SKP1	0.141497	0.0413699
	SKT	-0.0240027	0.282905
	SL9A1	0.232546	0.625834
	SLK	0.78464	0.49384
	SMAP1	0.73834	1.01138
	SMAP2	0.887821	0.959572
	SNAA	0.751183	1.10249
	SNAB	0.374102	1.26357
	SNAG	0.0299207	0.00179595
	SND1	0.322367	1.42112
	SNG1	0.00100838	0.184338
	SNG3	0.199773	0.370081
	SNP23	0.733597	0.72062
	SNP25	0.306872	0.602734
	SNP47	1.61385	0.96789
	SNPH	0.705978	1.12965
	SNX1	-0.25595	1.61885
	SNX27	0.207631	1.02522
	SODM	0.139948	0.442579
	SOGA3	0.00760832	0.101305
	SPB6	0.405988	1.53674
	SPRL1	0.231721	1.47739
	SPTB2	0.124045	1.01296
	SPTN1	0.0409715	0.0961943
	SRBS1	0.0851453	0.0387956
	SRBS2	0.345739	1.38003
	SRC8	-0.0491089	0.36534
	SRCN1	0.120204	0.607943
	SRGP2	0.240547	0.270516
	SRGP3	0.0852908	0.0254856
	SRR	0.0210653	0.372704
	SSDH	0.221757	2.30052
	STAM1	0.202458	0.548458
	STB5L	0.22924	1.2675
	STIM1	0.0721913	0.253059
	STIP1	-0.0100107	0.139861
	STK24	-0.0602785	0.580816
	STML2	-0.0243728	0.322616
	STMN1	-0.28315	1.14416
	STRN	0.0740724	0.356193
	STRN3	0.109974	0.192666
	STRN4	-0.0038452	0.0562677
	STUM	0.579486	0.7869
	STX12	0.227052	1.06885
	STX1A	0.371992	0.974717
	STX1B	0.411694	0.940039
	STXB1	0.24354	1.44638
	STXB3	0.41928	1.08574
	STXB5	0.290275	0.534431
	SUCA	0.165202	1.37916
	SUCB1	-0.0511231	0.321444
	SUCB2	0.546361	1.36045
	SV2A	0.302887	0.591083
	SV2B	0.250362	0.538465
	SVIP	0.408775	0.780877
	SYAC	0.193808	1.16242
	SYDC	0.440823	0.596328
	SYEP	0.2728	0.532125
	SYGP1	0.461313	1.29452
	SYIM	0.267978	1.45847
	SYK	-0.152179	0.866846
	SYLM	0.204648	0.667995
	SYN1	0.426439	1.18401
	SYN2	0.704858	1.19012
	SYN3	0.189398	0.194828
	SYNC	0.531666	0.658975
	SYNJ1	0.338241	1.53935
	SYNPO	0.0647705	0.190872
	SYNPR	0.809199	1.74871
	SYPH	0.16663	0.429709
	SYSC	0.146121	0.265259
	SYT1	0.198698	0.903238
	SYT17	0.409034	1.23445
	SYT2	0.395184	1.30622
	SYT3	0.65347	0.966318
	SYT5	3.66098	1.26603
	SYT7	0.435986	1.8899
	SYTM	0.0468613	0.00659668
	SYUA	0.940893	1.30344
	SYUB	0.592029	0.265869
	SYVC	0.320703	1.21598
	SYWC	0.601983	0.0979012
	SYYC	0.0154758	0.00443605
	TAGL3	0.167061	0.621967
	TANC2	0.698316	1.29571
	TAU	-0.0787337	0.485844
	TB10B	0.33495	0.445468
	TBA4A	0.819162	1.20573
	TBA8	0.916799	0.989873
	TBB2A	0.112406	0.343648
	TBB2B	0.126774	0.368315
	TBB3	0.740958	1.00234
	TBB4A	-0.0661564	0.429823
	TBB5	0.34643	0.11275
	TCPA	0.315314	0.745409
	TCPB	0.232047	1.16571
	TCPD	0.243536	1.88441
	TCPE	0.0746708	0.18013
	TCPG	0.434894	1.00729
	TCPH	0.355181	1.53198
	TCPQ	0.0940855	0.659161
	TCPR1	0.111181	0.0878713
	TCPZ	-0.0109717	0.142037
	TENA	-0.066622	1.25794
	TENR	0.292937	0.867001
	TERA	0.338975	1.58977
	TFR1	0.431845	0.924867
	THEM4	0.396531	0.676911
	THIC	0.65836	0.984192
	THIKA	1.12038	1.40594
	THIL	0.184572	0.962896
	THIM	0.205001	0.493094
	THIO	0.224544	0.565111
	THNS1	0.123453	0.660111
	THOP1	0.746164	0.847012
	THTM	0.903748	1.0031
	THTR	0.836058	1.24996
	THY1	0.525933	1.65671
	TIM10	1.22302	1.16473
	TIM13	0.577863	1.67962
	TKT	0.162547	0.781237
	TLN2	0.181893	0.957605
	TM163	0.095468	0.287608
	TM1L2	0.444397	1.01597
	TMEDA	0.0416647	0.310567
	TMM11	0.200821	0.388553
	TMM33	-0.0297359	0.172873
	TMX1	0.364201	0.664703
	TMX2	0.14428	0.193118
	TMX3	0.0594339	0.207848
	TMX4	1.83827	1.01111
	TOLIP	1.47872	0.942086
	TOM22	1.2	1.05337
	TOM70	0.258931	0.410531
	TPC11	0.674408	1.16817
	TPIS	0.0988921	0.829196
	TPM3	-0.0909315	0.511884
	TPP1	0.537347	2.32425
	TPP2	0.361854	1.09486
	TPPC3	0.39109	1.90415
	TPPP	-0.0089351	0.119964
	TPRGL	1.66655	0.985704
	TRAP1	0.342533	1.1136
	TRFE	0.299361	0.869599
	TRIM2	0.77515	0.456504
	TRIM3	1.12931	1.20799
	TRIO	0.127608	0.0151524
	TRPV2		1.08837
	TRXR1	0.141863	0.105894
	TRXR2	0.257697	0.623664
	TS101	-0.0591507	0.633237
	TSC1	0.100508	0.0242823
	TSN2	-0.0252247	0.0886066
	TSN7	0.668189	1.01767
	TTC7B	1.3724	0.781649
	TTYH1	1.0198	1.09883
	TWF1	0.0475781	0.333681
	TXND5	-0.0992613	0.945232
	TXNL1	0.318782	1.07353
	TXTP	1.54756	0.363886
	UBA1	0.362381	1.72685
	UBA5	1.14076	1.08058
	UBA6	-0.0923213	0.679293
	UBC12	0.127804	0.23495
	UBE2O	0.331448	1.50105
	UBP14	0.308804	1.13817
	UBP5	0.096367	0.709628
	UBP7	0.125641	0.610492
	UBQL2	-0.242959	1.82997
	UCHL1	0.162342	0.334598
	UCHL3	0.226531	0.751884
	UCRI	0.684807	1.30782
	UGGG1	0.329751	0.510261
	UGPA	0.49998	1.19395
	UN13A	0.694881	0.846797
	UQCC1	3.00581	0.716311
	UQCC2	0.233291	0.512811
	USMG5	0.375692	1.48762
	USO1	0.205218	1.16117
	USP9X	0.0849377	0.0703579
	VA0D1	0.666365	1.47643
	VAMP1	0.784142	1.76401
	VAMP2	1.47183	0.958369
	VAMP7	1.18815	1.47773
	VAT1	0.0947884	0.00234128
	VAT1L	0.780149	0.594141
	VATA	0.351293	0.907457
	VATB2	0.300253	0.720789
	VATC1	0.535894	1.25725
	VATD	0.635514	0.885302
	VATE1	0.449722	1.40838
	VATF	0.687044	0.911092
	VATG2	0.29593	0.92885
	VATH	0.454217	1.23586
	VCIP1	0.671583	1.50398
	VDAC1	0.32355	1.20981
	VDAC2	0.466682	1.54313
	VDAC3	0.432286	1.12208
	VGLU1	0.0875464	0.74622
	VGLU2	0.293773	2.47627
	VIAAT	0.238452	0.581194
	VISL1	0.389253	1.40242
	VPP1	0.160217	1.20761
	VPS16		1.12374
	VPS29	1.40634	1.39512
	VPS35	0.358608	1.99327
	VPS45	0.402384	0.791829
	VTA1	1.59521	1.37643
	VWA8	0.140952	0.248775
	WASF1	0.49887	1.10473
	WASL	0.559189	0.700244
	WDR1	0.389049	0.819055
	WDR37	0.904626	0.928629
	WDR44	0.589766	0.199157
	WDR47	0.049289	0.0786269
	WDR48	-0.0438964	0.563923
	WDR7	0.199903	1.24077
	WFS1	0.724557	1.36398
	WIPF3	-0.0724037	0.461807
	WIPI2	1.47415	1.01472
	WNK2	0.0906799	0.0779098
	XKR4	0.505756	1.74515
	XPO2	0.122996	0.453996
	XPP1	1.04377	0.981989
	YKT6	1.56017	0.960692
	ZDHC5		1.15333
	ZFYV1	0.355937	0.0650945
	ZNT3	0.696119	1.05444
	ZO1	0.357935	1.13309
	ZYX	-0.0393746	0.336828

## Sheet: Figure 2D
Figure 2D. Volcano plot of fold change between genotypes (PPT1 KO/WT littermates) for proteins identified in all 3 biological replicates. 11 proteins are significantly differentially expressed (1 decrease (PPT1); 10 increase; 1.5-fold, p < 0.05; blue lines). Other depalmitoylating enzymes (green points) do not display significant compensatory upregulation of protein expression.
Plotted Values:
	UniProt Accession	log10(KO/WT)	- log10(p-value)
	1433B	-0.0061958	0.254013
	1433E	-0.008005	0.319417
	1433F	-0.035561	1.04462
	1433G	-0.0264637	0.866114
	1433T	-0.0426419	1.25797
	1433Z	-0.0364982	1.49978
	2A5B	-0.0373089	0.745738
	2A5E	-0.0287766	0.686241
	2A5G	-0.0337819	0.560235
	2AAA	-0.0213892	0.671914
	2ABA	-0.0205975	0.645916
	3HIDH	0.0184007	0.100188
	4F2	0.0124082	0.176552
	68MP	0.11114	0.855941
	6PGD	-0.0066462	0.120659
	6PGL	-0.0040832	0.122907
	A4	-0.038476	0.929595
	AACS	-0.0455979	0.831559
	AAK1	-0.0055258	0.188709
	AATC	-0.0011986	0.0518743
	AATM	0.00663584	0.08788
	ABCB7	0.0146789	0.13993
	ABCB8	-0.0340709	1.33382
	ABCD3	0.0231722	0.290125
	ABD12	0.00494439	0.1424
	ABHDA	0.0468182	0.494875
	ABHGA	-0.0230327	0.627844
	ABI1	0.00155532	0.0724724
	ABI2	-0.0491377	0.77265
	ABLM1	-0.0035421	0.20375
	ABLM2	-0.0069965	0.152828
	ABR	-0.0055515	0.208586
	ACACA	-0.0229027	0.525432
	ACAD8	-0.019229	0.422726
	ACAD9	-0.0086197	0.306955
	ACADL	0.0489563	1.10089
	ACADM	0.0175747	0.2792
	ACADS	0.0196858	0.0819385
	ACADV	0.0165024	0.410346
	ACBD6	-0.0468336	0.961902
	ACBG1	-0.0115869	0.299759
	ACBP	-0.0234826	0.456935
	ACDSB	0.00893411	0.114667
	ACES	-0.0160814	0.266754
	ACLY	-0.0049867	0.191918
	ACO11	-0.0131432	0.33571
	ACO13	0.0305056	0.51651
	ACOC	0.0105674	0.207215
	ACON	0.0110786	0.091342
	ACOT9	0.0220395	0.62496
	ACOX1	0.132739	1.93625
	ACPM	0.0630567	1.29042
	ACSF2	0.0782869	1.58253
	ACSF3	0.0111465	0.0775728
	ACSL1	0.0156898	0.302653
	ACSL3	0.00184051	0.0782637
	ACSL6	0.0209818	0.654593
	ACTB	-0.0355214	1.01288
	ACTC	0.034081	0.26346
	ACTG	-0.023257	0.505392
	ACTN1	0.0180608	0.229409
	ACTN2	0.0018933	0.0169313
	ACTN4	-0.0481586	1.18152
	ACTY	0.00716014	0.193353
	ACTZ	0.00119118	0.0436448
	ACY2	-0.124235	3.75025
	ACYP1	-0.0213515	0.698323
	ADA11	0.00808727	0.0705011
	ADA22	0.0185258	0.117572
	ADA23	-0.0037457	0.188228
	ADCK1	-0.0002138	0.00665688
	ADCY5	-0.0269211	0.701067
	ADCY9	-0.0129541	0.317023
	ADDA	0.00409708	0.062909
	ADDB	0.018368	0.658988
	ADDG	-0.0074816	0.258224
	ADHX	-0.0206269	1.05769
	ADK	0.00926998	0.0584623
	ADPRH	0.0143587	0.166579
	ADT1	0.00207253	0.0326122
	ADT2	-0.0002062	0.120865
	AFAD	0.0131421	0.105129
	AFG32	-0.0039094	0.202276
	AGAP2	-0.0087219	0.319874
	AGAP3	-0.0042791	0.165347
	AGFG1	0.00057171	0.0340303
	AGK	0.0347114	0.207515
	AGM1	-0.053131	2.06167
	AGRL1	0.00635244	0.102954
	AGRL3	-0.0257944	0.59708
	AHSA1	0.0152832	0.171714
	AIFM1	-0.0131563	0.388674
	AINX	0.0632535	0.90897
	AK1A1	-0.0076121	0.27802
	AKA12	-0.0521334	0.63016
	AKA7A	0.00635055	0.0815905
	AKAP5	0.00562752	0.0204208
	AKCL2	0.00718084	0.02534
	AL1A1	0.00851272	0.101384
	AL1B1	-0.0005641	0.111847
	AL1L1	0.0144277	0.257315
	AL3A2	-0.0158197	0.360678
	AL4A1	0.0299264	0.576959
	AL7A1	0.0463228	0.957279
	AL9A1	0.0196106	0.469324
	ALBU	-0.136343	2.52244
	ALDH2	0.00438955	0.0758538
	ALDOA	0.00527104	0.0184362
	ALDOC	0.0212691	0.290499
	ALDR	-0.0124959	0.435463
	ALG2	-0.0243976	0.453036
	ALR	-0.0274364	0.333356
	AMD	0.0396914	0.642737
	AMPB	-0.0367816	0.856324
	AMPD2	0.0195348	0.282573
	AMPH	-0.0520863	1.14445
	AMPL	0.0357045	0.629347
	AMRP	-0.0181651	0.378591
	AN32A	-0.0631115	1.434
	ANK1	0.0173497	0.0907308
	ANK2	0.00087193	0.0727698
	ANK3	0.00724569	0.0686879
	ANM5	-0.0435713	1.13485
	ANS1B	-0.0057613	0.253304
	ANXA3	-0.0160246	0.239748
	ANXA5	0.0257322	1.70681
	ANXA6	0.0112719	0.479823
	ANXA7	-0.0419352	0.657914
	AOFA	0.0137407	0.564571
	AOFB	0.054478	0.981566
	AP180	0.0077963	0.064052
	AP1B1	0.00211641	0.0691066
	AP1G1	0.0101526	0.229715
	AP1M1	0.00061676	0.0400226
	AP2A1	-0.0017305	0.109816
	AP2A2	0.00267772	0.0206468
	AP2B1	-5.641e-05	0.0770043
	AP2M1	-0.0087627	0.235156
	AP2S1	-0.0180754	0.440854
	AP3B2	-0.010331	0.412947
	AP3D1	0.0149609	0.354424
	AP3M2	-0.0337732	0.590491
	APEH	0.00932363	0.0636331
	APMAP	0.0615578	1.13421
	APOE	0.0339279	0.247551
	AQP4	0.110002	2.09219
	ARBK1	0.00682946	0.0184387
	ARC1A	0.0224808	0.159676
	ARF1	0.0148529	0.0779815
	ARF5	0.0290289	0.347989
	ARF6	0.0581701	0.728282
	ARFG1	-0.0165723	0.475136
	ARHG2	-0.0031328	0.170684
	ARHG7	0.104424	0.378797
	ARK72	0.0356359	0.782685
	ARL3	0.0175311	0.220041
	ARL6	-0.0187409	0.477072
	ARL8A	0.137693	0.680349
	ARL8B	0.0750236	6.58846
	ARLY	-0.0014292	0.0623687
	ARM10	-0.0098822	0.322972
	ARMC1	0.0451763	0.466197
	ARP10	-0.0053188	0.150414
	ARP2	0.00374248	0.0653753
	ARP3	0.00959666	0.0658811
	ARP3B	-0.0105394	0.413818
	ARP5L	-0.0129484	0.484179
	ARPC2	0.0248207	0.190198
	ARPC3	-0.0049576	0.221774
	ARPC4	0.00109205	0.0114552
	ARPC5	0.00197149	0.0545669
	ARRB1	0.0710756	1.02455
	ASAH1	0.30794	7.14811
	ASAP1	0.0104951	0.35366
	ASGL1	-0.0064796	0.293138
	ASNA	0.0178369	0.417883
	ASSY	0.0476104	1.65289
	ASTN1	-0.0053774	0.110981
	AT1A1	-0.0179303	0.497635
	AT1A2	0.0283999	0.303021
	AT1A3	0.0180216	0.158115
	AT1A4	0.0188032	0.0404956
	AT1B1	-0.0077163	0.270994
	AT1B2	0.0184025	0.326929
	AT1B3	-0.0010793	0.0710192
	AT2A2	0.0251754	0.769913
	AT2B1	0.0115918	0.0626784
	AT2B2	0.00745267	0.00086491
	AT2B4	-0.0020238	0.133068
	AT5F1	0.00138421	0.0582662
	AT8A1	-0.014937	0.465769
	ATAD1	0.0201405	0.342575
	ATAD3	-0.0076418	0.341945
	ATCAY	0.0250336	0.400815
	ATIF1	0.0214641	0.162452
	ATLA1	-0.0123565	0.352781
	ATOX1	-0.0297603	0.822164
	ATP5E	0.00350294	0.00084231
	ATP5H	-0.0361878	1.0172
	ATP5I	-0.0104912	0.36938
	ATP5L	0.0412317	0.738334
	ATP5S	0.0134923	0.0905249
	ATPA	-0.0026425	0.138405
	ATPB	0.00740964	0.064097
	ATPD	-0.0015768	0.0298445
	ATPG	0.00053207	0.108777
	ATPK	-0.0052913	0.218588
	ATPO	0.0251123	0.557243
	ATX10	-0.0081569	0.238226
	AUHM	-0.0088974	0.204171
	AUXI	-0.0065546	0.230541
	AVL9	-0.0285795	0.90751
	B2L13	0.0277768	0.0308615
	BACH	-0.001611	0.0850799
	BAG5	-0.0466058	0.75951
	BAG6	-0.0323142	0.484685
	BAIP2	-0.0375506	1.2858
	BAP31	0.0398208	0.313419
	BASI	-0.0331477	0.994432
	BASP1	-0.0583091	0.721244
	BCAS1	-0.0430345	1.22897
	BCAS3	-0.0136453	0.461489
	BCAT1	0.0307881	0.703302
	BCS1	0.0545337	0.688601
	BDH	-0.0149288	0.469955
	BGAL	-0.0293659	0.610853
	BIG3	-0.046376	1.06298
	BIN1	-0.0452397	1.31712
	BLMH	-0.0321067	0.962999
	BOLA1	-0.0232182	0.293459
	BORG4	-0.031352	0.740441
	BPHL	0.0210049	0.216742
	BPNT1	-0.0023482	0.160589
	BRNP1	0.112586	1.05012
	BRSK2	0.0196766	0.0678795
	BSN	0.00153191	0.0779572
	BTBDH	0.0837387	0.336027
	C170B	0.0613915	0.895306
	C1QBP	0.00104049	0.0336226
	C1TC	4.9676e-05	0.139463
	C1TM	-0.0086108	0.312022
	C2C2L	0.0077311	0.0711649
	C560	0.0978138	1.52001
	CA198	0.0608826	0.128406
	CA2D1	-0.021571	0.570809
	CA2D2	0.012442	0.0225604
	CA2D3	0.00616714	0.0193788
	CAB39	-0.0212056	0.961249
	CAC1A	-0.0062156	0.197073
	CAC1B	0.0206311	0.482682
	CAC1E	-0.0331221	1.10576
	CACB4	-0.0137182	0.34616
	CACP	0.0189333	0.442289
	CAD10	-0.0186374	0.345333
	CAD13	0.0367897	0.52788
	CADH2	-0.0320632	0.846525
	CADM1	-0.000485	0.0349804
	CADM2	-0.0051434	0.252368
	CADM3	-0.0166907	0.635214
	CADM4	-0.0003417	0.126811
	CAH2	-0.0366721	0.802638
	CAH4	-0.0242755	0.469722
	CALB1	-0.0223752	0.897025
	CALB2	-0.0747626	2.24474
	CALR	0.062386	3.37603
	CALU	-0.0369498	0.552418
	CALX	-0.0166903	0.439171
	CAMKV	0.00233106	0.0444295
	CAN2	0.0832195	0.171868
	CAN5	-0.0174727	0.439935
	CANB1	-0.061125	1.79559
	CAND1	-0.018134	0.789217
	CAP1	-0.0481089	1.16691
	CAP2	-0.0050653	0.137036
	CAPS1	-0.0071408	0.234141
	CAPS2	-0.0073568	0.171381
	CAPZB	0.00230885	0.132256
	CATA	0.0183363	0.193734
	CATB	-0.0313945	0.593975
	CATD	0.292224	9.68084
	CAZA2	-0.0112163	0.618224
	CBPE	0.0215789	0.628165
	CBR1	-0.00885	0.231
	CBR3	-0.0301431	0.552007
	CBR4	0.0348322	1.00291
	CC127	0.199506	0.350617
	CC177	-0.0426133	0.768702
	CC50A	0.00473186	0.0779418
	CCD22	-0.0824181	1.47139
	CCD51	0.0569655	0.443334
	CCD58	-0.0711313	1.79083
	CCG8	-0.0038199	0.196247
	CCHL	0.00564005	0.0151693
	CCNY	-0.0348641	0.885226
	CD166	0.0218954	0.220318
	CD47	-0.0137832	0.431908
	CD81	0.0148525	0.0270848
	CDC37	0.00408131	0.0595319
	CDC42	0.0662584	1.12741
	CDK14	0.0163739	0.17719
	CDK5	-0.0262471	0.744219
	CDS2	0.0267851	0.175774
	CDV3	-0.0728239	2.10922
	CE170	-0.0206349	0.706519
	CH10	0.00605973	0.100865
	CH60	0.0213005	0.347735
	CHM4B	-0.0524905	1.11205
	CHP1	-0.0116137	0.223245
	CHRD1	0.0475919	0.355574
	CI172	-0.0641793	1.12124
	CISD1	-0.0037083	0.19713
	CISY	0.00576694	0.0659593
	CK054	-0.0507024	1.41042
	CKAP5	-0.0283906	2.24331
	CLAP1	0.00751384	0.0502349
	CLAP2	0.00933561	0.0517168
	CLCA	-0.0739717	1.86963
	CLCB	-0.0810135	2.17407
	CLCN3	0.11191	0.641337
	CLD11	-0.0866525	1.92183
	CLH1	-0.0009359	0.0954815
	CLIC4	-0.0289634	0.753331
	CLIP2	-0.0233383	0.478123
	CLPB	0.00190731	0.0518037
	CLPP	0.0301638	0.287019
	CLUS	0.0335833	0.423801
	CLYBL	0.0305254	1.31211
	CMC1	0.0164518	0.225425
	CMPK2	0.0364271	0.493793
	CMTD1	0.129452	1.14006
	CN166	-0.0369502	0.702937
	CN37	-0.0356192	0.398292
	CNDP2	-0.0080958	0.263561
	CNKR2	-0.035838	1.99248
	CNRP1	0.0132929	0.0763729
	CNTFR	0.139039	1.85863
	CNTN1	-0.0057423	0.217285
	CNTN2	0.0142333	0.154858
	CNTP1	-0.0124648	0.328825
	CNTP2	0.00726247	0.0460453
	COA3	-0.0056123	0.261828
	COASY	0.0623358	1.40039
	COF1	-0.0366833	1.4489
	COF2	-0.0257041	1.0008
	COQ3	-0.0413571	1.26855
	COQ7	0.0196851	0.31238
	COQ9	-0.0174467	0.808782
	COR1A	-0.0366702	0.790769
	COR1B	0.0180791	0.0868607
	COR1C	-0.0032547	0.150136
	COR2B	0.0156906	0.37356
	COTL1	0.0125983	1.12014
	COX1	0.0702951	1.39208
	COX2	0.013065	0.294667
	COX41	-0.0094554	0.331241
	COX5A	-0.071352	2.50077
	COX5B	-0.0237437	0.816957
	COX6C	0.0345459	0.431477
	CP46A	0.0183262	0.271256
	CPLX1	-0.0909846	2.93665
	CPLX2	-0.0371777	1.07216
	CPNE4	-0.0009469	0.0734964
	CPNE5	-0.0049941	0.229404
	CPNE6	0.0116257	0.0497956
	CPNS1	-0.0075147	0.242367
	CPT1A	0.0287981	0.715365
	CPT2	0.0455041	1.1212
	CRIP2	-0.025104	0.707922
	CRK	-0.0293843	0.590592
	CRKL	-0.0265408	0.593842
	CRYAB	-0.0093223	0.20018
	CRYM	0.0249737	0.2897
	CSDE1	-0.004187	0.238395
	CSK21	-0.0038989	0.147565
	CSK22	0.0372344	0.345926
	CSK2B	-0.0212305	0.319976
	CSKI1	-0.007298	0.230163
	CSKP	0.0318927	2.0058
	CSN1	0.0234281	0.793269
	CSN2	-0.0203473	0.628885
	CSN3	-0.0084445	0.244918
	CSN4	-0.050731	1.158
	CSN5	-0.0084382	0.282392
	CSN6	-0.027806	1.0009
	CSN7A	0.0565487	0.721838
	CSN8	-0.0338292	0.832892
	CSPG2	-0.0004359	0.104674
	CSPG5	-0.0031832	0.0802867
	CSRP1	0.00487763	0.0110375
	CTBP1	0.00237188	0.0187748
	CTL1	0.0168984	0.0860203
	CTL2	0.0582801	2.78197
	CTNA2	0.00472769	0.0551062
	CTNB1	0.0225881	0.277955
	CTND1	0.0121665	0.292272
	CTND2	0.011814	0.0068574
	CTRO	0.0165636	0.407326
	CTTB2	0.0107267	0.053268
	CUL1	0.0472827	0.47159
	CUL2	0.0379454	1.23201
	CUL3	-0.0155981	0.513549
	CUL5	-0.0068695	0.236706
	CX6B1	-0.0365587	0.648888
	CX7A2	0.277328	1.53361
	CXA1	0.0842668	2.20339
	CY1	0.00443298	0.00433126
	CYB5	-0.0169166	0.462594
	CYB5B	0.0627303	0.395148
	CYBP	0.0296378	0.47296
	CYC	-0.0467148	0.539667
	CYFP1	0.0239565	0.43269
	CYFP2	0.00546392	0.00481974
	CYTB	0.0684625	1.08567
	CYTC	0.0193226	0.150127
	CYTSB	-0.0207199	0.494119
	D39U1	0.0304864	0.195578
	DAAM1	-0.0023022	0.222448
	DBNL	-0.0429045	1.11563
	DC1I1	0.0287489	0.370357
	DC1I2	-0.008639	0.220626
	DC1L1	-0.0179911	0.800884
	DC1L2	-0.0242115	0.727966
	DCE1	0.00836712	0.0484188
	DCE2	0.0218687	0.609788
	DCLK1	0.0112811	0.139209
	DCNL1	-0.0314326	0.343746
	DCTN1	-0.0113954	0.464918
	DCTN2	-0.0593098	1.3116
	DCTN3	-0.017682	0.493375
	DCTN4	-0.0399712	1.64409
	DDAH1	0.00284472	0.101045
	DDAH2	-0.0502302	1.74745
	DDB1	0.0158563	0.495195
	DDC	-0.0263784	0.595666
	DDX1	0.0122765	0.133855
	DDX3L	-0.0175292	0.455496
	DDX6	-0.0720497	1.67975
	DECR	0.0505973	1.26635
	DEMA	-0.0027361	0.0848873
	DEST	-0.01396	0.331454
	DGKB	0.0148085	0.147035
	DHB11	0.102262	0.365241
	DHB12	0.0419335	0.87401
	DHB4	0.0199562	0.461251
	DHB8	0.00172424	0.0537732
	DHE3	0.0370297	0.73124
	DHPR	0.0115836	0.00887364
	DHRS1	0.10262	2.66938
	DHRS4	0.0501585	1.58363
	DHSO	-0.0375332	0.730619
	DIC	0.0193036	0.30676
	DIP2A	-0.0003212	0.162414
	DIP2B	0.00127601	0.0545823
	DIRA2	-0.0059317	0.152124
	DJC11	0.0147446	0.209588
	DLDH	-0.0018491	0.107639
	DLG1	-0.0015794	0.165946
	DLG2	-0.0202769	0.460702
	DLG3	-0.000355	0.184597
	DLG4	-0.0100505	0.289762
	DLGP1	-0.0555589	1.82391
	DLGP2	-0.0171014	0.665115
	DLGP3	-0.0165179	0.636326
	DLGP4	-0.0227199	1.11809
	DLRB1	-0.0236828	0.461951
	DMXL2	-0.0071522	0.259399
	DNJA1	0.0354252	0.628728
	DNJA2	0.00743221	0.00323963
	DNJA3	-0.0063531	0.231456
	DNJC5	-0.0759169	1.75156
	DNM1L	-0.0016997	0.122617
	DNPEP	-0.0052728	0.166117
	DOCK3	0.262118	0.337046
	DOPD	-0.0015764	0.0465066
	DP13A	-0.0127373	0.396897
	DPP10	0.00224701	0.0356594
	DPP3	-0.0823203	1.9205
	DPP6	-0.0010358	0.112345
	DPYL1	0.0216619	0.180299
	DPYL2	-0.0156165	0.344491
	DPYL3	-0.0328358	1.02939
	DPYL4	-0.0270726	0.780407
	DPYL5	0.0125535	0.361232
	DREB	-0.0072784	0.215974
	DRG2	0.0238934	0.134184
	DRS7B	-0.0383036	1.297
	DTNA	0.0453168	0.172765
	DUS3	-0.026162	0.645488
	DYHC1	-1.72e-05	0.0738161
	DYL2	-0.0016938	0.092636
	DYN1	-0.0108703	0.371682
	DYN2	-0.0509051	1.32575
	DYN3	0.00498667	0.00831537
	DYST	0.00270552	0.183424
	E41L1	-0.0041426	0.198613
	E41L2	0.0174568	0.39352
	E41L3	0.019873	0.568298
	EAA1	0.0557962	1.2886
	EAA2	0.0480015	0.792851
	ECH1	0.0324985	0.560437
	ECHA	0.0308703	0.931228
	ECHB	0.0222649	0.654359
	ECHM	-0.0004269	0.104148
	ECI1	0.0487759	1.07592
	ECI2	0.0149091	0.0284813
	EEA1	-0.0078794	0.127247
	EF1A1	0.017252	0.183533
	EF1A2	0.0937124	0.826862
	EF1B	-0.0344842	0.809256
	EF1D	-0.0204301	0.494332
	EF1G	0.00814282	0.00108231
	EF2	0.00624735	0.0444669
	EFGM	-0.0311691	0.847179
	EFHD2	-0.0221779	0.77228
	EFR3B	0.0133026	0.544792
	EFTS	0.0147837	0.387621
	EFTU	-0.0004614	0.101658
	EHD1	-0.0246115	1.12471
	EHD3	-0.0115765	0.453614
	EHD4	0.00223888	0.00024181
	EI3JA	-0.0968407	1.22208
	EIF3A	-0.0041873	0.216085
	ELMO2	-0.0466681	1.94712
	ELOB	0.0603127	0.756264
	ELOC	0.102126	0.656362
	EMC1	0.0567526	0.900531
	ENAH	-0.0269166	0.326539
	ENDD1	-0.0099816	0.32345
	ENOA	0.00295642	0.0728874
	ENOG	-0.0397332	0.87161
	ENPL	0.0191771	0.485039
	ENPP6	-0.111092	2.75889
	ENSA	-0.0307938	0.620397
	ENTP2	0.0924664	0.960292
	EP15R	-0.0306245	0.868494
	EPHA4	-0.0311096	0.72195
	EPMIP	0.127548	1.49451
	EPN1	-0.0499847	1.59195
	ERC2	-0.0378506	1.23474
	ERF1	-0.0481685	1.72205
	ERLN2	0.0405237	1.31488
	ERMIN	-0.154055	3.1897
	ERP29	0.00433191	0.0210289
	ES1	0.0174476	0.354544
	ESTD	0.0133628	0.202069
	ETFA	0.0195594	0.361757
	ETFB	0.0133151	0.415497
	ETFD	0.0186048	0.35845
	ETHE1	-0.0116604	0.378843
	EXC6B	-0.0302586	0.599924
	EXOC1	-0.0210969	0.509096
	EXOC2	0.0304635	1.07084
	EXOC3	0.0129439	0.222515
	EXOC4	0.0226596	0.397487
	EXOC5	-0.0424726	0.762
	EXOC7	0.00048024	0.0748219
	EXOC8	-0.0178569	0.269849
	EXOG	0.044632	0.593285
	EZRI	0.0531109	2.11588
	F10A1	-0.0215101	0.657802
	F1142	-0.0326789	0.718625
	F126B	0.0100759	0.166624
	F136A	0.0531223	0.590693
	F162A	0.0469625	0.429615
	F1712	-0.0470402	0.819195
	F213A	0.0178139	0.441236
	FA49B	-0.0230747	0.537265
	FA81A	-0.0474921	0.880808
	FAAA	0.033144	0.488681
	FAAH1	0.073876	0.374824
	FABP5	0.0289256	0.481682
	FABP7	-0.0479754	1.82454
	FABPH	-0.0129225	0.413931
	FAD1	-0.0198781	0.252772
	FAF2	0.0463797	0.396267
	FAHD1	0.0179545	0.122921
	FAHD2	0.00022898	0.0824247
	FAK1	-0.0431306	1.40723
	FAK2	-0.0648492	1.86054
	FARP1	0.0362115	0.421051
	FAS	0.0009926	0.031761
	FBP1L	0.0992745	0.406681
	FBX2	-0.0477558	1.29592
	FBX41	0.035107	1.04908
	FERM2	0.00671717	0.123304
	FGF1	0.00134958	0.0139742
	FIS1	0.0237919	0.0164849
	FKB1A	-0.0041992	0.191737
	FKBP2	0.0396623	1.14925
	FKBP4	0.0275744	0.353644
	FKBP8	0.00716219	0.0763301
	FLOT1	0.0212044	0.573683
	FLOT2	0.015428	0.805133
	FNTA	0.0986923	0.983938
	FPPS	-0.0092659	0.281667
	FRIH	-0.0049077	0.186784
	FRS1L	-0.0238064	0.526676
	FSCN1	0.00042051	0.0673693
	FSD1	0.0352045	0.483231
	FUMH	0.0126075	0.159578
	FUND2	-0.0086883	0.199909
	FXL16	-0.0187506	0.441985
	FXYD6	0.00238575	0.245074
	FYN	0.053894	1.68905
	G3P	0.00214496	0.0399258
	G6PD1	-0.0035213	0.0780409
	G6PI	0.00555798	0.00826671
	GABR1	0.00398169	0.0569528
	GABR2	0.0772659	1.03556
	GABT	0.0569959	1.0273
	GAK	0.00807133	0.039854
	GANAB	0.0142295	0.463765
	GAS7	-0.0244424	0.563911
	GBB1	-0.004878	0.197941
	GBB2	-0.0068054	0.196687
	GBG12	0.0850709	0.884493
	GBRA1	0.0167417	0.284324
	GBRA3	0.0238727	0.262291
	GBRB2	0.0039308	0.186945
	GBRG2	0.0151708	0.215748
	GCDH	0.0207911	0.819508
	GCSP	0.00338056	0.0437682
	GCYB1	-0.0028099	0.114385
	GD1L1	0.00551852	0.0174556
	GDAP1	0.0230761	0.27826
	GDE1	0.0267717	0.0620683
	GDIA	-0.0198753	0.444775
	GDIB	-0.0109978	0.300588
	GDIR1	-0.0310059	0.96282
	GDIR2	0.00627371	0.00706457
	GDPD1	-0.001563	0.155881
	GELS	-0.0459522	1.46791
	GEPH	-0.0158322	0.906755
	GFAP	0.200738	2.27919
	GGT7	-0.0170173	0.847701
	GHC1	0.0111511	0.158197
	GHC2	0.0534572	1.82881
	GHITM	0.00733843	0.0827799
	GIT1	-0.0130503	0.327897
	GLNA	0.00951662	0.0429892
	GLO2	0.0181095	0.12648
	GLOD4	0.00315407	0.0383495
	GLPK	-0.0032414	0.206748
	GLRX3	0.00531502	0.0586981
	GLRX5	0.00115861	0.156994
	GLSK	-0.0041426	0.180354
	GLTP	-0.0965686	3.18501
	GLU2B	-0.0218986	0.234735
	GMFB	0.00721084	0.323217
	GNA11	-0.0144841	0.455813
	GNA13	0.0106048	0.120564
	GNAI1	-0.0289488	0.696733
	GNAI2	-0.002934	0.189101
	GNAL	-0.0395603	0.632487
	GNAO	0.0142722	0.134701
	GNAQ	0.00655286	0.0342838
	GNAS1	-0.0032265	0.16953
	GNAZ	-0.0081265	0.250428
	GNL1	0.00691224	0.0374169
	GP158	-0.0122204	0.468858
	GPD1L	-0.0076112	0.311045
	GPDA	-0.0203416	0.549685
	GPDM	0.00998204	0.222816
	GPM6A	0.018194	0.18189
	GPM6B	-0.0314536	0.682096
	GPX1	0.0589314	0.371284
	GPX41	0.00013365	0.0565858
	GRAP1	-0.0432966	0.592443
	GRB2	-0.0145851	0.439335
	GRHPR	0.00093333	0.050605
	GRIA1	-0.0036021	0.196969
	GRIA2	-0.0008615	0.0956361
	GRIA3	0.0139084	0.323493
	GRIA4	-0.03699	0.813494
	GRIK2	0.00530474	0.00020241
	GRIN1	-0.0172953	0.391488
	GRM2	-0.0078887	0.267882
	GRM3	0.00638651	0.0200212
	GRM5	-0.0087524	0.133359
	GRP75	-0.0057049	0.236917
	GRP78	-0.001315	0.120259
	GRPE1	-0.0168002	0.383808
	GSH1	-0.0169238	0.360346
	GSHB	-0.0704116	1.64435
	GSHR	0.0110091	0.118081
	GSK3A	-0.0153571	0.44618
	GSK3B	-0.0054309	0.27827
	GSLG1	-0.0184983	0.132226
	GSTA4	0.011413	0.124027
	GSTK1	0.0665384	1.9088
	GSTM1	0.0626497	1.06284
	GSTM5	-0.0190518	1.0696
	GSTM7	0.0168754	0.0127688
	GSTO1	-0.0120869	0.395234
	GSTP1	0.00812876	0.0131387
	GTR1	0.0163202	0.151654
	GTR3	-0.0112189	0.339069
	GUAA	-0.0059649	0.265002
	GUAD	-0.0287987	1.17625
	H2B1B	0.257349	1.01257
	H4	0.14967	0.658652
	HACD3	0.0388925	0.520975
	HBA	-0.0014574	0.126642
	HBB1	-0.0162593	0.241574
	HCD2	0.0027399	0.0285134
	HCDH	0.0498965	0.501337
	HCN1	-0.0254836	0.311441
	HCN2	0.0608737	0.742942
	HD	-0.0399068	0.897239
	HDHD2	0.0669796	0.831502
	HDHD3	0.0782866	1.09299
	HEBP1	-0.0835317	1.95058
	HECAM	0.00164179	0.169511
	HEM2	0.0192261	0.0111454
	HEM6	-0.0556326	1.81343
	HEMH	0.0279431	0.52168
	HEXB	0.0981493	4.10767
	HGS	-0.0233307	0.397793
	HIBCH	0.00257678	0.0435664
	HINT1	0.0115674	0.0289142
	HINT2	0.0561718	0.768573
	HIP1R	0.0295396	1.45841
	HMGCL	0.0402066	0.74401
	HMOX2	0.00596987	0.0074272
	HNRPD	0.00365909	0.0725935
	HNRPK	-0.040946	1.50255
	HNRPQ	-0.0100433	0.448791
	HOME1	-0.0327119	1.53497
	HOME2	-0.0134764	0.330451
	HPCA	-0.0507131	0.87899
	HPCL1	-0.0872002	1.8278
	HPCL4	0.00409345	0.00783226
	HPLN1	0.00765996	0.129206
	HPRT	-0.0055436	0.187142
	HS105	0.00564941	0.111336
	HS12A	0.00048265	0.0958912
	HS74L	-0.0108488	0.282587
	HS90A	0.0217843	0.113337
	HS90B	0.0229905	0.151583
	HSDL1	0.0647062	0.666121
	HSDL2	0.0757501	0.636031
	HSP72	-0.0459533	1.61786
	HSP74	-0.0030239	0.138308
	HSP7C	-0.0085311	0.301219
	HUWE1	0.133145	0.857892
	HXK1	0.0172674	0.315898
	HYEP	0.131518	0.580336
	HYES	0.0522605	0.947879
	HYOU1	0.0176562	0.478592
	ICAM5	0.0622608	0.727058
	IDH3A	0.0141272	0.100462
	IDHC	-0.0072102	0.27392
	IDHG1	0.0225914	0.240002
	IDHP	0.0345656	0.972278
	IDI1	-0.0217887	0.434235
	IF2A	-0.0128823	0.356807
	IF2M	-0.0218429	0.608989
	IF4A1	-0.0093078	0.146476
	IF4A2	-0.0015073	0.232893
	IF4B	-0.0751282	1.07666
	IF4G2	-0.0417983	0.780952
	IF4G3	0.328548	0.647125
	IF4H	-0.0425757	1.79446
	IF5A1	0.0326611	0.328655
	IGS21	0.0096842	0.109034
	IGSF8	-0.0436136	1.04272
	ILDR2	0.0671671	1.6885
	ILEUA	-0.0425359	0.810062
	IMA4	0.0316612	0.463674
	IMB1	-0.0144095	0.647322
	IMPA1	-0.0266607	1.19776
	INP4A	0.07696	0.822848
	INPP	-0.029207	0.605568
	IP3KA	0.0139848	0.526684
	IPO5	0.0151398	0.295138
	IPO7	-0.0137383	0.336383
	IPO9	0.0494933	0.203056
	IPYR	-0.0448778	0.921804
	IPYR2	0.0166983	0.152916
	IQEC1	0.00844781	0.0754063
	IQEC2	-0.0131031	0.633936
	IQEC3	-0.0143664	0.438077
	ISC2A	0.163163	1.09697
	ISCA1	-0.0164877	0.420087
	ISCA2	-0.0115347	0.405634
	ISCU	0.00217717	0.0335359
	ITAV	0.0305533	0.307507
	ITPA	0.00843176	0.0006153
	ITPR1	-0.0240031	0.392044
	ITSN1	-0.042513	0.881386
	IVD	0.00801854	0.232737
	JAM3	-0.0820657	2.35298
	JIP3	-0.0080941	0.319413
	K0513	-0.0334522	1.27089
	K1107	-0.0060262	0.377051
	K1468	-0.026171	0.664596
	KAD1	-0.043138	1.29192
	KAD3	0.0297885	1.11808
	KAD4	0.0376974	0.53532
	KAD5	-0.0521412	0.664064
	KALRN	-0.009187	0.313138
	KAP0	0.00341835	0.0646263
	KAP2	-0.0026036	0.156867
	KAP3	0.0234798	0.521113
	KAPCA	-0.0053207	0.16984
	KAPCB	0.0554222	0.512765
	KAT3	0.0285872	0.201426
	KBTBB	0.00559664	0.0368475
	KCAB2	0.0585009	1.78473
	KCC1D	-0.0348639	0.680662
	KCC2A	-0.0240081	0.540782
	KCC2B	-0.0283347	0.637071
	KCC2D	-0.0038104	0.127767
	KCC2G	-0.0509222	1.15556
	KCC4	-0.064363	2.61931
	KCD12	-0.0505557	1.01382
	KCD16	0.051745	0.715411
	KCJ10	0.0752171	1.73389
	KCMA1	0.0299378	1.02235
	KCNA1	-0.019221	0.480629
	KCNA6	0.00148469	0.0814169
	KCNC3	-0.0043056	0.114271
	KCND2	-0.0133031	0.22564
	KCRB	-0.0180783	0.617125
	KCRU	-0.0070181	0.224296
	KCY	-0.0170915	0.692375
	KI21A	0.00453462	0.0231642
	KIF1A	-0.0242205	0.844084
	KIF2A	-0.0034054	0.154
	KIF5C	-0.0036	0.197797
	KINH	-0.0066332	0.222988
	KKCC2	-0.0485391	1.23974
	KLC1	-0.0349211	0.839857
	KLC2	0.0152884	0.113708
	KPCA	0.0244845	0.194906
	KPCB	-0.0025133	0.164531
	KPCE	-0.0317486	1.10635
	KPCG	-0.0241428	0.594947
	KPRB	-0.0126018	0.245481
	KPYM	-0.002168	0.129332
	KTN1	-0.03086	0.305801
	L1CAM	-0.0203964	0.831439
	L2GL1	-0.0274758	0.96302
	L2HDH	0.012428	0.109982
	LACTB	-0.0041579	0.124865
	LAMP1	0.146601	2.1448
	LAMP2	0.102209	1.50726
	LANC1	0.00253838	0.0699193
	LANC2	-0.0152227	0.421516
	LASP1	0.0303254	0.340356
	LAT1	0.0385751	0.486879
	LDHA	0.0016086	0.0585672
	LDHB	0.00279164	0.0272402
	LEGL	0.0098197	0.235105
	LETM1	-0.0170898	0.54954
	LGI1	0.00622546	0.0540689
	LGI3	-0.0083874	0.188112
	LGUL	-0.0532258	1.55655
	LIGO1	-0.0336917	1.17913
	LIN7A	0.0187819	0.216886
	LIN7B	0.00675965	0.0107292
	LIN7C	-0.0183904	0.451411
	LIPA2	0.0121572	0.0221171
	LIPA3	-0.0315011	0.725485
	LIS1	-0.0152286	0.444174
	LKHA4	0.0159957	0.132429
	LNEBL	-0.0064931	0.175185
	LNP	-0.0392007	0.941232
	LONM	0.00403619	0.0117952
	LPPRC	0.0268161	0.896649
	LRC47	-0.0299695	0.66985
	LRC4B	-0.0223939	0.599592
	LRC57	0.00071973	0.117556
	LRC59	-0.035824	0.558457
	LRC8A	0.0173746	0.129288
	LRP1	0.0216327	0.579141
	LRRC7	-0.0229527	0.662877
	LRRT4	-0.0313571	0.913906
	LSAMP	0.00653655	0.0180294
	LXN	-0.0063691	0.210462
	LY6H	-0.13341	2.91475
	LYAG	-0.0176259	0.301957
	LYPA2	0.211251	0.773276
	M2OM	0.00953408	0.0742196
	MA2C1	0.0254528	0.0154501
	MA7D2	-0.0942585	2.33646
	MAAI	0.0638257	1.0666
	MACF1	-0.0236132	0.483883
	MADD	-0.006242	0.153319
	MAG	-0.0619721	1.42089
	MAGI2	-0.0082902	0.269778
	MAOM	0.00689793	0.0605938
	MAON	0.00211873	0.0707934
	MAOX	0.0281274	0.91818
	MAP1A	-0.0352908	2.48707
	MAP1B	-0.0253843	0.903853
	MAP1S	-0.0210697	0.756267
	MAP4	-0.0502853	1.77258
	MAP6	-0.033974	1.03318
	MARC2	0.0489226	1.47135
	MARCS	-0.0127721	0.229562
	MARE1	0.0196527	0.509269
	MARE2	-0.0031966	0.1101
	MARE3	-0.006384	0.229674
	MARK2	0.0102289	0.0665009
	MAT2B	-0.0269382	0.637854
	MBLC2	-0.0441031	1.0981
	MBP	-0.0346631	0.351244
	MCAT	0.017305	0.321935
	MCCA	0.0121909	0.113124
	MCCB	0.0326913	0.44073
	MCTS1	0.0830396	0.295852
	MCU	0.011181	0.176648
	MDHC	-0.0128844	0.427286
	MDHM	0.00316055	0.0168078
	MECR	0.104121	1.52353
	METK2	0.022105	0.0072586
	MFF	0.0580222	1.09493
	MFN2	0.00709911	0.0192524
	MFR1L	-0.0245613	0.719885
	MGLL	0.033491	0.299285
	MGST3	0.0756967	0.81849
	MIA40	-0.0036937	0.125571
	MIC13	0.0486239	0.737398
	MIC19	-0.0040896	0.206768
	MIC25	0.0196375	0.125567
	MIC26	0.0115319	0.0457968
	MIC27	0.0152881	0.609891
	MIC60	-0.0157316	0.469421
	MICA3	-0.0542106	1.36891
	MICU1	-0.0174653	0.429433
	MICU3	0.014364	0.130308
	MIF	0.00490723	0.0496132
	MINK1	0.0225884	0.573603
	MIRO1	-0.0256656	0.900219
	MIRO2	0.0527713	1.20151
	MK01	0.00739387	0.0759573
	MK03	-0.0013653	0.0545541
	ML12B	-0.0452618	1.12201
	MLC1	0.0348651	0.123395
	MLEC	0.00302868	0.0520105
	MMSA	0.0306295	0.829447
	MOES	0.0394777	0.382055
	MOG	-0.0911797	1.37639
	MOT1	0.0471357	0.123099
	MP2K1	-0.0085695	0.229381
	MP2K2	-0.0399731	1.45015
	MP2K4	0.00888062	0.0350754
	MPC2	0.121287	3.1516
	MPCP	0.0290186	0.901036
	MPI	-0.0089291	0.183177
	MPP2	0.0490764	1.36621
	MPP3	-0.025648	0.9642
	MPP6	0.0229788	0.260448
	MPPA	0.0125198	0.1305
	MPPB	0.0525382	0.127029
	MRCKB	-0.0297905	1.41784
	MSRA	0.193309	0.612706
	MTAP2	-0.0172947	0.529829
	MTCH1	-0.0122955	0.371871
	MTCH2	0.00867114	0.123963
	MTEF2	0.070575	0.607585
	MTMR1	-0.0273264	0.832753
	MTMR2	-0.0420657	0.792114
	MTMR5	-0.0094226	0.334025
	MTOR	0.0153424	0.0922938
	MTPN	-0.0191174	0.537169
	MTX1	0.00307917	0.0999399
	MTX2	0.0138388	0.192624
	MUTA	0.00230308	0.0217561
	MY18A	0.0112965	0.0609625
	MYCT	-0.0177916	0.307852
	MYH10	-0.0180457	0.439391
	MYH14	-0.0243864	0.515092
	MYH9	-0.0331262	0.511358
	MYL6	-0.0456503	1.35361
	MYO1D	-0.0565549	0.87971
	MYO5A	-0.0009879	0.0802084
	MYO6	-0.0335522	0.773895
	MYPR	-0.047937	1.29286
	NAC1	0.029137	0.581584
	NAC2	0.00376094	0.0174246
	NACA	-0.0609781	1.67382
	NAGAB	-0.0685695	1.52705
	NAGK	0.0422179	0.165734
	NAKD2	0.014236	0.512767
	NAMPT	0.0481269	0.36366
	NB5R1	0.0388996	0.602627
	NB5R3	0.0169941	0.596123
	NBEA	0.0117611	0.130961
	NCALD	-0.051175	1.22613
	NCAM1	0.00398593	0.0282516
	NCAM2	0.0262499	1.17711
	NCAN	-0.0316269	0.583899
	NCDN	-0.0102661	0.533298
	NCEH1	0.00803755	0.194703
	NCKP1	0.00888346	0.161789
	NCPR	0.0179967	0.257458
	NCS1	0.0127949	0.0424298
	NDKA	0.0246121	0.771036
	NDKB	0.0511611	0.396385
	NDRG1	-0.0232564	0.353765
	NDRG2	-0.004285	0.190899
	NDRG3	-0.0479409	1.09148
	NDRG4	-0.0219601	0.554545
	NDUA1	0.00572308	0.0544342
	NDUA2	0.0130561	0.0215541
	NDUA4	0.0588205	2.38428
	NDUA5	0.0520538	0.558542
	NDUA6	0.0368061	0.745128
	NDUA7	-0.0076628	0.189631
	NDUA8	0.0325166	0.538426
	NDUA9	0.0636315	0.79349
	NDUAA	0.0289594	0.510795
	NDUAB	0.0528401	0.910544
	NDUAC	0.0331548	0.594577
	NDUAD	0.0289276	0.691661
	NDUB1	0.0527943	0.866655
	NDUB3	0.0342971	0.536513
	NDUB4	0.0309029	0.42093
	NDUB5	-0.0098654	0.312398
	NDUB6	0.0260032	0.343707
	NDUB7	0.0417393	0.652301
	NDUB8	-0.0376786	1.42103
	NDUB9	0.118672	0.7639
	NDUBA	-0.0066557	0.25548
	NDUBB	0.00316726	0.0205925
	NDUC2	0.0284015	0.352395
	NDUF3	0.0333201	0.376672
	NDUF4	0.192804	2.13642
	NDUS1	-0.0147967	0.548467
	NDUS2	0.0265642	0.132904
	NDUS3	0.011265	0.0771
	NDUS4	0.00094771	0.0504068
	NDUS5	0.00657936	0.0542368
	NDUS6	0.0286029	0.287445
	NDUS7	0.0399692	0.430669
	NDUS8	-0.0014086	0.117359
	NDUV1	0.0332143	0.475113
	NDUV2	-0.0022872	0.163365
	NEB2	-0.0289524	0.671866
	NECA2	-0.0558115	1.52113
	NECP1	-0.0204217	0.668671
	NEDD4	-0.0724129	0.908753
	NEGR1	-0.0244979	0.749228
	NEO1	-0.0109057	0.159548
	NEUL	-0.0379759	1.26721
	NEUM	-0.019527	0.489959
	NF1	-0.0219514	0.984649
	NFASC	0.0118017	0.128124
	NFL	0.0799315	1.40883
	NFM	0.0802295	1.29965
	NFS1	0.0241563	0.205551
	NFU1	-0.0465309	1.18941
	NGEF	0.0108068	0.310111
	NHRF1	0.0181573	0.142523
	NICA	0.0182614	0.404251
	NIF3L	0.0375936	0.740979
	NIPS1	0.0274851	0.288893
	NIPS2	0.0176164	0.159364
	NIT1	0.041704	0.628287
	NIT2	0.0552909	0.783195
	NLGN3	0.024899	0.754927
	NLTP	0.026018	0.908212
	NMDE1	-0.01306	0.416714
	NMDE2	-0.0214367	0.48005
	NMDZ1	-0.0179642	0.568437
	NMT2	0.0264017	0.0451138
	NNRD	-0.0065882	0.236108
	NNRE	0.00341909	0.053707
	NNTM	0.824493	1.28266
	NOE1	-0.0333902	1.15626
	NOMO1	-0.012932	0.335553
	NP1L1	-0.0518436	1.65991
	NP1L4	-0.066094	1.89114
	NPL4	-0.0124602	0.20425
	NPS3B	0.0539776	0.94154
	NPTN	0.0134404	0.179474
	NPTX1	-0.0417539	1.8393
	NPTXR	-0.051889	1.14567
	NRCAM	0.0600904	0.502492
	NRX1A	0.00724594	0.0231095
	NRX3A	0.00245525	0.0208774
	NSF	-0.0029525	0.187075
	NSF1C	-0.0205436	0.574738
	NT5D3	0.0249638	0.662659
	NTF2	0.0713405	1.22871
	NTRI	-0.0051299	0.241328
	NTRK2	0.0391661	0.444361
	NU1M	0.0616914	0.406442
	NU4M	0.186617	1.74711
	NU5M	0.0674592	0.615856
	NUCG	-0.0068948	0.180701
	NUDC	0.0823054	2.66335
	NUDT3	-0.0337145	1.1934
	OAT	0.0504325	0.614736
	OCAD1	-0.0353444	1.09469
	ODB2	0.043066	1.15367
	ODBA	-0.0002027	0.07661
	ODBB	0.00107687	0.194117
	ODO1	0.0091716	0.0612065
	ODO2	-0.0247614	1.02103
	ODP2	-0.0157247	0.684055
	ODPA	0.0107054	0.179607
	ODPB	-0.0004154	0.11455
	ODPX	-0.020324	1.44307
	OGA	0.0243166	0.424581
	OGT1	-0.0005353	0.0717049
	OLA1	0.0435697	0.60142
	OMGP	-0.0231313	0.390488
	OMP	-0.124492	1.13902
	OPA1	-0.0105855	0.491198
	OSB10	-0.0067684	0.166127
	OSBL1	0.0100187	0.0469596
	OSBL8	-0.003899	0.184981
	OSCP1	0.022618	0.208546
	OST48	0.0064855	0.00972628
	OTUB1	-0.0215641	0.439625
	OX2G	0.0206526	0.25346
	OXR1	-0.0140257	0.430269
	OXSR1	-0.0454841	0.97191
	P5CR2	0.00908349	0.0617004
	P5CS	-0.0205728	0.660289
	PA1B2	0.009029	0.0970847
	PA2G4	-0.0229132	1.2873
	PABP1	-0.0179391	0.711578
	PACN1	-0.0671149	1.45757
	PACN2	-0.0187039	0.331611
	PACS1	-0.0120566	0.520526
	PACS2	0.0196103	0.0366212
	PADI2	-0.0231257	0.33727
	PAK1	-0.0233608	0.594866
	PALM	-0.0311476	0.662927
	PALM2	0.0430239	0.0531784
	PARK7	-0.0204332	0.722846
	PCBP1	0.0030863	0.0186219
	PCBP2	-0.026977	1.05774
	PCCA	-0.0203405	0.691511
	PCCB	0.00039328	0.0904766
	PCKGM	-0.0190186	0.595456
	PCLO	0.00729228	0.022867
	PCSK1	-0.0373347	0.666591
	PCY2	-0.0169413	0.426462
	PCYOX	0.0626093	0.753489
	PDC6I	-0.020353	0.604747
	PDCD5	-0.117356	2.55967
	PDCD6	-0.0127756	0.439947
	PDE10	0.0454944	1.0461
	PDE1A	-0.0467876	1.33445
	PDE1B	0.00228096	0.0289624
	PDE2A	0.0204143	0.469533
	PDIA1	0.00249025	0.0256248
	PDIA3	-0.0107212	0.242815
	PDIA4	-0.0201148	0.541522
	PDIA6	-0.0003437	0.0790427
	PDIP2	-0.0143945	0.349628
	PDK1	-0.0281242	0.824118
	PDK2	-0.0311534	0.567066
	PDK3	-0.0298337	0.814259
	PDP1	0.026359	0.551288
	PDPR	0.00329838	0.0177098
	PDXK	0.0438011	0.437943
	PEA15	0.136165	0.208298
	PEBP1	-0.0284841	1.76653
	PEX5R	-0.0090176	0.320523
	PFD3	0.0104476	0.0327791
	PFD5	-0.0145387	0.503267
	PFD6	-0.0153434	0.433314
	PFKAL	0.0223138	0.483101
	PFKAM	-0.0080215	0.233276
	PFKAP	0.011679	0.209772
	PGAM1	-0.0002821	0.0868527
	PGAM5	-0.0338606	1.47259
	PGCB	0.0554263	0.515891
	PGES2	-0.017543	0.34404
	PGFS	0.0263403	0.740289
	PGK1	0.0142516	0.185912
	PGM1	0.0157897	0.190848
	PGM2L	-0.0262008	1.13339
	PGP	-0.0298743	1.1764
	PGPS1	0.0229715	0.345681
	PGRC1	-0.0133204	0.297086
	PGRC2	-0.048806	1.17975
	PGTA	0.0113519	0.109345
	PHAR1	-0.0311228	1.22746
	PHB	-0.0058922	0.311711
	PHB2	0.028263	0.481013
	PHF24	0.0307364	0.250114
	PHIPL	-0.019932	0.621784
	PHP14	-0.0049478	0.224765
	PHYIP	-0.0160308	0.362348
	PI3R4	-0.0497919	1.64385
	PI42A	-0.0256123	0.966298
	PI42B	-0.0104724	0.317036
	PI42C	0.00155331	0.0963198
	PI4KA	0.0235993	0.451503
	PI51C	-0.0153675	0.300158
	PICAL	-0.0139711	0.41028
	PIMT	-0.0344417	1.0564
	PIN1	0.0277461	0.35074
	PIPNA	-0.0064094	0.208976
	PIPNB	0.0115777	0.0547876
	PITM1	-0.0255398	0.781499
	PK3C3	0.0196731	0.133497
	PKP4	0.0170183	0.23912
	PLAP	-0.0098977	0.24021
	PLBL2	-0.0730985	1.7698
	PLCB1	0.00265733	0.113393
	PLCG1	0.112396	1.07635
	PLCX3	0.0585189	0.895397
	PLD3	-0.0124726	0.316407
	PLEC	0.0330197	0.693044
	PLPL8	0.0245752	0.697346
	PLPP	0.0202353	0.374087
	PLPP3	0.0620132	1.45342
	PLPR4	-0.0082661	0.208227
	PLRKT	-0.0034236	0.120621
	PLSL	-0.0331789	0.857097
	PLST	-0.011977	0.334546
	PLXA1	0.0117763	0.228706
	PLXA4	0.00037236	0.0229706
	PLXB2	0.0694628	0.469735
	PMM1	-0.0306904	0.508462
	PNPH	-0.0061839	0.146182
	PNPT1	-0.0134857	0.360614
	PP1A	0.0178798	0.351404
	PP1R7	-0.0226064	0.631527
	PP2AA	-0.0086715	0.244029
	PP2BA	-0.0193116	0.699806
	PP2BB	-0.0350985	1.15975
	PPAC	-0.0464202	1.05347
	PPCE	-0.0508974	0.944967
	PPCEL	-0.0398096	0.682463
	PPGB	-0.0031498	0.132856
	PPIA	-0.0433233	1.8215
	PPIB	0.0030929	0.0238265
	PPID	0.00502993	0.146753
	PPM1A	0.0238652	0.0641416
	PPM1H	0.0182385	0.125429
	PPME1	-0.0265548	0.967249
	PPP5	-0.0058209	0.21937
	PPR21	-0.0408858	0.602468
	PPR29	-0.021712	0.811366
	PPT1	-0.878091	6.71432
	PPTC7	-0.0024336	0.155384
	PRAF3	0.0895273	3.01043
	PRDX1	-0.0015285	0.125502
	PRDX2	0.0020916	0.0254509
	PRDX3	0.0170436	0.165258
	PRDX5	-0.0033195	0.191616
	PRDX6	0.0289279	1.12633
	PREB	0.0130643	0.114908
	PREP	0.00240277	0.0173445
	PREX1	0.0306597	0.555606
	PRIO	0.0846642	0.49904
	PROD	0.124455	2.16532
	PROF1	-0.0039707	0.166864
	PROF2	-0.0118014	0.483275
	PRPS1	0.0766899	0.633223
	PRPTZ	-0.0266573	0.491486
	PRRT2	-0.0280399	0.981412
	PRRT3	-0.0071326	0.224689
	PRS10	-0.029131	0.537019
	PRS4	0.0089773	0.0658286
	PRS6A	-0.0374806	0.755305
	PRS6B	0.00157002	0.0610838
	PRS7	0.00012775	0.104493
	PRS8	0.00953663	0.119905
	PSA	0.00131592	0.0492917
	PSA1	0.0128296	0.161128
	PSA2	0.033713	0.213223
	PSA3	0.0168454	0.378929
	PSA4	-0.0118301	0.37508
	PSA5	0.00889623	0.36578
	PSA6	-0.010523	0.44376
	PSA7	-0.022132	0.512685
	PSB1	-0.0122409	0.273169
	PSB2	0.00970476	0.152083
	PSB3	0.0155711	0.216783
	PSB4	0.0375511	0.42396
	PSB5	0.0265366	0.262155
	PSB7	0.0576578	0.691716
	PSD11	-0.0086352	0.256954
	PSD12	-0.019931	0.376897
	PSD13	0.0120501	0.185133
	PSD3	-0.0154872	0.6969
	PSMD1	0.00726672	0.0984692
	PSMD2	0.0004827	0.0537993
	PSMD3	0.0120874	0.432215
	PSMD4	-0.042085	1.01761
	PSMD5	0.0400018	0.14712
	PSMD6	0.0426486	1.4292
	PSMD8	-0.0140434	0.249192
	PSMD9	0.0027463	0.0562549
	PSME1	-0.0687996	1.56534
	PTCD3	-0.0358444	1.10158
	PTGR3	-0.0046711	0.112943
	PTH2	0.146528	1.41333
	PTN11	0.0468655	0.444295
	PTN5	0.0119605	0.119429
	PTPA	-0.0374418	1.69993
	PTPR2	0.0232439	0.668193
	PTPRA	-0.0189239	0.436806
	PTPRD	0.00419416	0.00753179
	PTPRS	-0.0107251	0.336329
	PUR6	-0.0141211	0.346936
	PUR9	0.0175852	0.0739692
	PURA	-0.0285838	0.696493
	PURB	0.0223774	0.143865
	PYC	0.0334777	0.866872
	PYGB	0.0349991	1.82368
	PYGM	0.0461388	1.65886
	QCR1	0.0050506	0.00523478
	QCR2	-0.0052821	0.211798
	QCR7	-0.0189357	0.585908
	QCR8	0.0400651	0.184301
	QCR9	0.0633803	0.914231
	QORL2	0.159096	0.965736
	RAB10	0.0814231	1.04117
	RAB12	0.0335164	1.3845
	RAB14	-0.0015863	0.0984312
	RAB18	0.0020285	0.152069
	RAB1A	-0.0422426	1.20172
	RAB1B	-0.0214253	0.742194
	RAB21	0.0315719	0.247265
	RAB23	0.00466713	0.040005
	RAB2A	-0.0046453	0.225852
	RAB35	-0.0027788	0.109607
	RAB3A	-0.0126873	0.302003
	RAB3B	0.0320289	0.161458
	RAB3C	0.0190276	0.00482139
	RAB4B	-0.009019	0.241579
	RAB5A	0.0368705	0.560925
	RAB5B	-0.0267265	0.791983
	RAB5C	0.00605942	0.0782976
	RAB6A	-0.0096457	0.243183
	RAB6B	-0.0155913	0.415872
	RAB7A	0.0029299	0.080084
	RAB8A	0.224197	1.20722
	RABE1	-0.0684505	1.28594
	RABL6	-0.0231088	0.376531
	RAC1	0.024627	0.0793559
	RACK1	-0.0105923	0.223953
	RADI	0.00513334	0.0583339
	RALA	0.0357329	0.329185
	RAN	-0.0057021	0.274973
	RANG	-0.0534351	1.23704
	RAP2A	0.0136648	0.176579
	RAP2B	-0.0117689	0.341602
	RASH	-0.0194813	0.414677
	RASL1	-0.0001263	0.0495457
	RASM	0.0447901	0.836918
	RB11B	0.018419	0.483625
	RB39B	-0.0011668	0.124314
	RB6I2	-0.033669	0.938807
	RBBP9	0.0214515	0.132368
	RBGPR	-0.0180382	0.541312
	RCN2	-0.0638685	0.699202
	RD23B	0.0136124	0.0535129
	RDH14	0.00831457	0.0911482
	RENT1	0.0555753	0.489256
	RFIP2	-0.0099086	0.271312
	RFIP5	-0.081827	2.30347
	RFTN2	0.0723371	0.321844
	RGRF2	-0.0194458	0.34128
	RGS7	0.0278125	0.339165
	RHG01	0.00179559	0.0109369
	RHG32	-0.000221	0.0787451
	RHG35	0.0507585	0.774228
	RHG44	-0.0020165	0.126337
	RHOA	0.0686545	1.59122
	RHOB	0.0550437	1.48964
	RHOG	-0.028312	0.440687
	RIMB2	-0.0383674	1.73098
	RIMS1	-0.0018972	0.0968627
	RINI	-0.0210613	0.376552
	RL10	-0.017572	0.425764
	RL10A	0.00061817	0.00537723
	RL12	-0.0220178	0.466338
	RL13	0.109408	2.26545
	RL14	0.00075388	0.0312154
	RL17	0.0549013	1.88343
	RL21	-0.010086	0.248709
	RL3	0.0231514	0.956272
	RL38	-0.0171396	0.285256
	RL4	0.0103282	0.114145
	RL5	0.00842482	0.0581403
	RL6	0.0179531	0.312833
	RL7	0.0284156	0.397861
	RL7A	-0.0142376	0.350313
	RL8	0.0342828	0.456848
	RLA0	-0.0461136	1.95585
	RLA1	0.00656477	0.0521705
	RLA2	-0.0565552	0.774829
	RM01	0.0870649	1.33209
	RM12	-0.0672826	1.2838
	RM41	-0.0589009	1.49927
	RM50	-0.0498801	1.49619
	RMD1	-0.03206	0.817374
	RMD3	-0.0256994	0.814905
	RO60	0.0483681	0.16737
	ROBO2	-0.0837302	1.16565
	ROCK2	-0.0201615	0.405064
	ROGDI	0.00577143	0.0024848
	RP3A	0.0187854	0.104705
	RPGF2	-0.0551726	2.09149
	RPGF4	-0.001303	0.0797202
	RPGP1	0.0006587	0.185412
	RPGP2	-0.0203626	0.616849
	RPN1	0.0241394	0.224762
	RPN2	0.0193324	0.451722
	RRAS2	-0.0048048	0.187978
	RRFM	0.00625463	0.0443617
	RS10	0.0290418	0.357893
	RS11	0.0213447	0.292581
	RS13	0.0439993	0.620744
	RS14	0.00541436	0.0266436
	RS15A	0.065457	1.41208
	RS18	0.0148703	0.17171
	RS19	-6.195e-05	0.137584
	RS2	0.0153064	0.360777
	RS21	-0.0334793	0.765723
	RS24	-0.0627746	1.26992
	RS27A	-0.0068851	0.233819
	RS27L	0.0309477	0.703876
	RS3	-0.002603	0.161479
	RS3A	-0.0102555	0.235984
	RS4X	0.0595195	1.46099
	RS6	0.0112362	0.119524
	RS7	0.119078	1.19447
	RS8	-0.0202339	0.646992
	RS9	0.0565092	1.56054
	RSSA	-0.0033276	0.150641
	RT23	0.00687073	0.0839218
	RT27	-0.013186	0.241322
	RT29	0.145841	0.962542
	RT34	-0.0848576	1.19086
	RT36	0.0581064	1.27157
	RT4I1	0.0632655	0.823687
	RTCB	0.00730854	0.223447
	RTN1	-0.0247219	0.606577
	RTN3	-0.0516248	1.72875
	RTN4	-0.0288972	0.713078
	RUFY3	-0.0440215	1.44329
	RUVB1	-0.0680593	0.920193
	RYR2	-0.0133115	0.337634
	S100B	0.0318759	0.100214
	S10AD	-0.0081439	0.230676
	S12A2	-0.0158724	0.440352
	S12A5	0.0341723	0.67203
	S14L2	0.120516	1.48426
	S1PR1	0.0307437	0.200093
	S20A2	0.0723018	1.54511
	S2542	0.0929884	1.45729
	S2546	0.0243017	0.437014
	S2551	0.0122843	0.236451
	S27A4	-0.0021306	0.0773736
	S38A3	0.0218971	0.150948
	S39AA	-0.0270602	0.393739
	S4A10	0.0346201	2.57937
	S4A4	0.0128472	0.342268
	S6A11	0.0190293	0.16825
	S6A17	-0.0078953	0.252179
	S7A14	0.0321303	0.378894
	SAC1	0.0231027	0.587627
	SAHH	-0.0098038	0.315484
	SAHH2	0.0209701	0.631008
	SAHH3	0.0812438	2.21528
	SAM50	0.00674512	0.0910818
	SAP	0.487687	10.1946
	SAR1B	0.00516136	0.0433778
	SATT	0.104416	3.73856
	SC22B	0.0197152	0.0714976
	SC23A	0.00889506	0.14876
	SC6A1	0.0199661	0.352593
	SC6A9	0.0191234	0.00147913
	SCAI	0.00352345	0.0177204
	SCAM1	-0.0402462	1.27469
	SCAM3	-0.0191089	0.426566
	SCAM5	0.00409596	0.0128567
	SCFD1	-0.0412608	0.993602
	SCMC2	0.0618592	2.24722
	SCMC3	-0.0038137	0.181987
	SCN1A	-0.017243	0.487134
	SCN2B	-0.0363907	1.35663
	SCN9A	-0.0075886	0.260049
	SCOT1	-0.0123498	0.483855
	SCPDL	-0.0146218	0.411195
	SCRB2	0.27221	2.81391
	SCRN1	-0.0460859	1.81787
	SDHA	0.00459709	0.0107261
	SDHB	0.00536078	0.0590531
	SEM4A	0.083152	0.639293
	SEPT11	0.0114708	0.0503945
	SEPT2	0.0445724	1.50804
	SEPT3	-0.0083832	0.364983
	SEPT4	-0.0298763	0.464488
	SEPT5	-0.0066035	0.270328
	SEPT6	-0.0084654	0.305104
	SEPT7	-0.0093446	0.244973
	SEPT8	0.0242345	0.44431
	SEPT9	-0.0133491	0.769768
	SERA	-0.03263	1.09324
	SERC	-0.0060221	0.179982
	SFXN1	0.0276317	0.433281
	SFXN3	-0.0050727	0.221311
	SFXN5	0.0248553	0.22202
	SGIP1	0.0109713	0.196605
	SGSM1	0.00837719	0.0728521
	SGT1	0.00094938	0.153319
	SGTB	0.0206848	0.293608
	SH3G1	-0.0884458	1.26459
	SH3G2	-0.0724284	1.97953
	SH3G3	-0.0858753	1.88717
	SH3K1	-0.0691913	0.987951
	SH3L3	0.0310132	0.176545
	SHAN1	-0.0064489	0.242022
	SHAN2	-0.0153831	0.435588
	SHAN3	-0.0132471	0.31838
	SHLB1	-0.0422699	1.21681
	SHLB2	-0.0331904	0.938186
	SHPS1	0.032847	0.817388
	SHSA7	0.00045911	0.105346
	SI1L1	-0.0188671	0.450664
	SIR2	-0.0182151	0.239489
	SIR3	0.0516385	0.553435
	SIR5	0.0404856	0.244011
	SKP1	-0.0409509	1.04308
	SKT	-0.0010527	0.144593
	SL9A1	0.0141761	0.154981
	SLIRP	0.0141238	0.287359
	SLK	-0.003089	0.192343
	SMAP2	-0.0362351	1.32192
	SNAA	-0.0307081	0.710871
	SNAB	-0.0104296	0.3052
	SNAG	-0.0323274	1.17172
	SND1	0.00091925	0.0842386
	SNG1	-0.0276618	1.04754
	SNG3	0.0472213	0.819096
	SNP25	-0.065775	1.27939
	SNP29	0.0165754	0.315283
	SNP47	0.0356454	0.297463
	SNPH	-0.0260699	0.848899
	SNX1	-0.0334964	0.734049
	SNX12	0.00349594	0.0655722
	SNX2	-0.0051609	0.178176
	SNX27	-0.0190919	0.553663
	SNX3	0.0543551	1.1885
	SNX30	0.345906	1.14177
	SNX4	-0.0132015	0.321328
	SNX5	0.00863506	0.0875957
	SODM	0.0336777	0.320628
	SOGA3	-0.0356322	0.773423
	SORCN	-0.0240696	0.829164
	SPB6	0.0758235	1.10348
	SPCS2	0.0259962	0.137222
	SPG7	0.0203208	0.295575
	SPN90	-0.0271924	0.905656
	SPRE	-0.0129517	0.479912
	SPRL1	0.0383327	0.0226827
	SPRY4	-0.0375616	0.737185
	SPTB1	-0.0237826	0.536382
	SPTB2	-0.0031702	0.165369
	SPTN1	-0.0084057	0.232869
	SRBS1	-0.0043687	0.212801
	SRBS2	0.0214318	0.249148
	SRC	-0.002365	0.189701
	SRC8	-0.0307838	1.03652
	SRCN1	-0.0118342	0.395699
	SRGP2	-0.030647	0.748543
	SRGP3	-0.0263773	0.704633
	SRR	0.00118827	0.102859
	SSBP	0.0122382	0.0167589
	SSDH	0.0225787	0.314642
	ST4A1	0.0968468	0.827238
	STAM1	-0.015914	0.547369
	STB5L	0.0150983	0.0864742
	STIP1	-0.045337	1.69557
	STK24	0.0385236	0.293183
	STK39	-0.0127402	0.360599
	STML2	0.0135941	0.0572556
	STMN1	-0.139598	6.89052
	STRAP	-0.0259949	0.440975
	STRN	-0.024958	0.621956
	STRN3	-0.059844	1.10413
	STRN4	-0.023512	0.561051
	STX12	-0.0428324	0.737694
	STX1A	-0.0254494	0.56435
	STX1B	-0.0323781	0.667792
	STX7	-0.0137633	0.320818
	STXB1	0.0242965	0.446506
	STXB3	-0.0489628	0.61958
	STXB5	-0.0023914	0.148382
	SUCA	0.0261952	0.2613
	SUCB1	0.00944282	0.111922
	SUCB2	0.0249139	0.577894
	SV2A	0.0106289	0.0899269
	SV2B	-0.0193838	0.562046
	SVOP	-0.0266675	0.594932
	SYAC	-0.0343096	1.65346
	SYDC	0.0203758	0.101661
	SYEP	-0.0311643	1.01888
	SYGP1	-0.0198422	0.536965
	SYHC	-0.0412306	1.10928
	SYIM	0.0164481	0.229671
	SYJ2B	-0.0073049	0.225717
	SYK	0.125321	0.209797
	SYLM	-0.0124322	0.327015
	SYMM	0.0380204	0.786233
	SYN1	0.0155185	0.229687
	SYN2	0.0251803	0.187714
	SYN3	0.0300468	0.775662
	SYNC	-0.023632	0.570977
	SYNE1	-0.0340618	1.14035
	SYNJ1	0.00908373	0.0698791
	SYNPO	-0.0019425	0.0719034
	SYNPR	-0.0163238	0.437389
	SYPH	-0.0067501	0.30627
	SYRC	0.0403389	0.683805
	SYSC	0.0140346	0.145729
	SYSM	0.0211455	0.143923
	SYT1	-0.0064143	0.275955
	SYT12	-0.0344434	1.45601
	SYT2	-0.0060499	0.113694
	SYT3	-0.0050427	0.135281
	SYT7	0.0209801	0.213811
	SYTC	0.00234172	0.0708513
	SYTM	0.0900599	0.435982
	SYUA	-0.0703912	1.98504
	SYUB	-0.0658674	1.7575
	SYVC	-0.0240004	0.337732
	SYWC	0.017939	0.173275
	SYYM	0.0543152	1.23891
	T11L1	-0.0240216	0.371215
	TACO1	0.0279998	0.162201
	TAGL3	0.00509836	0.0691136
	TALDO	-0.0545185	1.63154
	TANC2	-0.023222	0.469258
	TAU	-0.0332723	0.657276
	TB10B	-0.0234038	0.457818
	TBA4A	-0.0228809	0.50414
	TBB3	0.0402064	0.180688
	TBB4A	-0.0421907	0.782658
	TBB5	-0.0544385	1.70146
	TBRG4	-0.0015258	0.0628922
	TCPA	-0.0044435	0.156438
	TCPB	-0.006189	0.176044
	TCPD	0.00361662	0.0509925
	TCPE	0.0171277	0.30146
	TCPG	-0.0034945	0.136863
	TCPH	-0.0096942	0.381352
	TCPQ	-0.006806	0.321571
	TCPR1	-0.0179816	0.652038
	TCPZ	-0.0021582	0.125222
	TCTP	-0.0486673	0.788728
	TDRKH	-0.0141672	0.43145
	TEBP	0.0029778	0.0172817
	TECR	-0.0247571	0.641278
	TENA	0.0874657	0.298792
	TENR	-0.0289511	0.804257
	TERA	0.00453543	0.0180425
	TFAM	-0.0319208	0.582458
	TFR1	-0.0578487	1.56933
	THEM4	0.00061765	0.0687799
	THEM6	0.0469166	0.0111497
	THIC	0.00183633	0.001092
	THIKA	0.0190173	0.349395
	THIL	-0.0067231	0.255223
	THIM	0.0103786	0.0407311
	THNS1	-0.0158535	0.428739
	THOP1	-0.0456465	0.928091
	THTM	0.0189609	0.395601
	THTR	0.0480347	0.643926
	THY1	0.0290154	0.267084
	TIM10	-0.0142937	0.24903
	TIM13	-0.0412232	1.71037
	TIM29	0.0485218	1.18183
	TIM44	-0.0136326	0.394524
	TIM50	-0.0236948	1.25144
	TKT	-0.0158834	0.572209
	TLN2	-0.0349534	1.54686
	TM160	0.0257998	0.550305
	TM1L2	-0.0404999	1.38197
	TMM11	-0.0001234	0.0345591
	TMM33	0.0463804	0.88755
	TMM65	-4.646e-05	0.114182
	TMOD2	0.00257957	0.0279515
	TMX2	-0.0041889	0.111888
	TMX3	0.00269973	0.0212783
	TMX4	0.0119362	0.00052585
	TNPO3	0.0344883	0.285707
	TOLIP	-0.0506351	1.56857
	TOM1	0.0327248	0.522777
	TOM22	-0.0597409	2.19429
	TOM40	-0.0321158	0.497245
	TOM7	0.242794	2.02285
	TOM70	-0.0295911	1.30087
	TP4A2	0.10192	1.05291
	TPC	-0.0657962	1.44709
	TPD52	-0.0526183	1.29888
	TPD54	-0.0120809	0.299572
	TPIS	-0.0170214	0.51418
	TPM1	-0.0853467	1.1143
	TPM3	-0.0799718	0.898376
	TPP1	0.436384	7.12858
	TPP2	-0.0157633	0.50426
	TPPP	-0.0044371	0.1307
	TPPP3	-0.0577447	3.46113
	TPRGL	0.00276211	0.0283999
	TRAP1	0.0108337	0.098153
	TRFE	-0.0646843	1.11122
	TRIM2	-0.000567	0.117144
	TRIM3	-0.0455757	2.20986
	TRIO	-0.0067784	0.237168
	TRPV2	0.026345	0.121672
	TRXR1	0.0727034	1.01936
	TRXR2	0.0452939	0.520022
	TS101	-0.0005547	0.0919008
	TSN	-0.0664775	1.82531
	TSN2	-0.10372	1.90436
	TSN7	0.0122265	0.0250811
	TSR2	-0.102408	1.79829
	TTC19	0.0366454	0.311376
	TTC7B	0.0141923	0.411841
	TTYH1	0.0383976	0.451915
	TTYH3	0.298335	1.19334
	TWF1	-0.015039	0.458544
	TWF2	0.0176587	0.547087
	TXD12	-0.0428099	0.666807
	TXND5	-0.022236	0.557128
	TXNL1	-0.0168778	0.525891
	TXTP	-0.0016962	0.0804561
	TY3H	-0.0151327	0.277721
	UB2L3	0.0240372	0.428887
	UB2V2	0.0201489	0.216432
	UBA1	-0.0215089	0.550425
	UBA5	-0.0254462	0.632494
	UBC12	-0.0198613	0.82549
	UBE2N	-0.001301	0.0978034
	UBE2O	-0.0025619	0.0753186
	UBP14	-0.0161121	0.543826
	UBP5	-0.0117014	0.415059
	UBP7	-0.0199376	0.288114
	UBQL1	-0.0395901	0.777718
	UBQL2	-0.0141589	0.42284
	UBR4	0.0305672	0.518042
	UBXN6	0.039034	0.359584
	UCHL1	-0.025377	0.858347
	UCHL3	-0.0123852	0.31544
	UCRI	0.047233	1.07167
	UGPA	0.0131926	0.0506606
	ULA1	-0.0082701	0.264145
	UN13A	0.00737073	0.216358
	UQCC1	-0.0342931	1.61228
	USMG5	0.0103145	0.0304187
	USO1	-0.0177714	0.457406
	USP9X	-0.008792	0.38775
	VA0D1	0.0105683	0.111379
	VAC14	0.0460124	0.498473
	VAMP1	-0.0488131	1.10293
	VAMP2	-0.0592218	1.07066
	VAPA	0.0584111	1.07954
	VAPB	-0.01207	0.37491
	VAS1	0.00474544	0.0303003
	VAT1	0.052857	1.60268
	VAT1L	0.0358952	1.66343
	VATA	-0.0089104	0.267637
	VATB2	0.0146393	0.197069
	VATC1	0.00731302	0.133208
	VATD	0.00667896	0.0394471
	VATE1	-0.0207512	0.735399
	VATF	-0.0107665	0.500978
	VATG1	-0.0391433	0.915237
	VATG2	-0.033681	0.907893
	VATH	0.0171809	0.289029
	VATL	0.157812	2.0473
	VCAM1	0.0437885	0.812138
	VCIP1	-0.048409	1.61596
	VDAC1	-0.0141475	0.448871
	VDAC2	-0.0239462	1.23869
	VDAC3	-0.017122	0.621302
	VGLU1	0.0528581	0.566485
	VGLU2	-0.0210403	0.53158
	VIAAT	0.0365706	0.719952
	VIME	-0.0859566	2.65507
	VINC	0.00315189	0.00110151
	VISL1	-0.0401355	1.41342
	VMA5A	0.0194562	0.0747977
	VP13A	0.0182736	0.209467
	VP13C	-0.0359741	0.626961
	VP26A	0.00657351	0.0187591
	VP26B	0.00614593	0.0751374
	VPP1	-0.0036928	0.174182
	VPS16	0.0452666	0.469119
	VPS29	0.0303414	0.254068
	VPS35	-0.0028898	0.17293
	VPS45	0.0294462	1.23225
	VPS50	0.0101588	0.105624
	VPS51	0.0166015	0.212729
	VPS53	0.0793365	0.721681
	VTA1	-0.0324186	1.47755
	VWA8	0.0076646	0.0445405
	WASF1	-0.0146647	0.543314
	WASF3	-0.0281126	0.385573
	WASL	0.0969075	1.29948
	WBP2	0.008779	0.0198545
	WDFY3	0.0444132	0.579139
	WDR1	0.0138378	0.249638
	WDR37	0.021765	0.50914
	WDR44	-0.0577833	0.73611
	WDR47	0.00296097	0.029159
	WDR48	0.00597516	0.0668246
	WDR7	-0.0060993	0.191251
	WFS1	0.00696829	0.0564018
	WIPI2	0.0151053	0.332508
	WNK2	0.0507921	0.757574
	XPO1	0.0297163	0.233541
	XPO2	-0.0004293	0.0877443
	XPO7	0.0285614	0.0807313
	XPP1	-0.0346601	1.43031
	YKT6	-0.0160686	0.488198
	ZC21A	-0.0119865	0.311003
	ZNT3	-0.0083955	0.333913
	ZNT9	0.0100023	0.192085
	ZO1	0.0485243	1.33621
	ZO2	-0.0538372	1.61168

## Sheet: Figure 2E
Figure 2E. Palmitoylated protein expression is somewhat correlated between genotypes (R2 = 0.899; m = 1.134 ± 0.0197), with increased palmitoylation in PPT1 KO.
Plotted Values:					Statistics:
	UniProt ID	WT Palmitoylation (A.U.)	PPT1 KO Palmitoylation (A.U.)			Simple Linear Regression
	1433B	6852691	10112315			Best-fit values
	1433E	264829	466663			Slope	1.134
	1433F	5241557	6521204			Y-intercept	879095
	1433G	1743678	3301112			X-intercept	-774892
	1433T	589000000	765000000			1/slope	0.8815
	1433Z	1373029	2083949
	2AAA	3523948	5532924			Std. Error
	2ABA	4093014	5735070			Slope	0.01097
	3HIDH	5207244	7140266			Y-intercept	792263
	4F2	10157990	15548949
	6PGL	520112	743155			95% Confidence Intervals
	A4	2785614	4769818			Slope	1.113 to 1.156
	AAK1	23471785	31495511			Y-intercept	-675272 to 2433461
	AATC	31408424	40369783			X-intercept	-2157907 to 591885
	AATM	6958135	13918688
	ABCB7	5965519	9064583			Goodness of Fit
	ABCB8	70860949	101000000			R squared	0.8986
	ABCD3	83965383	126000000			Sy.x	26265509
	ABD12	528000000	717000000
	ABHGA	146000000	368000000			Is slope significantly non-zero?
	ABLM1	13554371	18440187			F	10694
	ABLM2	2680347	3271356			DFn, DFd	1, 1207
	ABR	3408810	5814916			P value	<0.0001
	ACADL	15230830	20773494			Deviation from zero?	Significant
	ACADM	38956145	53460405
	ACADV	2088771	3172568			Equation	Y = 1.134*X + 879095
	ACBG1	11828380	18337334
	ACLY	16410010	21500031			Data
	ACO11	980289	1449926			Number of X values	1209
	ACOC	37477359	59387253			Maximum number of Y replicates	1
	ACON	21045850	29283546			Total number of values	1209
	ACOT9	42805046	129000000			Number of missing values	0
	ACSF2	4869818	5660636
	ACSL1	4829906	7964605
	ACSL3	3847582	6114725
	ACSL6	9613520	20268867
	ACTB	14046055	16665648
	ACTN1	89921997	89029481
	ACTN4	71524595	108000000
	ADA11	187000000	273000000
	ADA22	2735093	5290094
	ADA23	72884738	110000000
	ADCK1	1321384	1881995
	ADDA	105000000	119000000
	ADDB	20514676	30379944
	ADDG	10890618	14689202
	ADHX	703218	1065590
	ADT1	4770207	6352317
	ADT2	34705272	37577949
	AFAD	704587	1115597
	AFG32	8274327	11471317
	AGAP2	10870109	12798041
	AGAP3	6936616	11650047
	AGFG1	1333714	4220135
	AGK	15789721	23388432
	AGRL1	952140	1309408
	AGRL3	69329874	188000000
	AHSA1	49173898	68178602
	AIFM1	86314664	118000000
	AINX	1213860	2732847
	AK1A1	934038	1191103
	AKA12	947226	1870315
	AKAP5	219321	593513
	AL1A1	2899037	3740884
	AL1B1	7531998	12923842
	AL1L1	1102446	1579631
	AL3A2	10595806	14798119
	AL4A1	962383	1539902
	AL7A1	1584097	2147722
	ALBU	16960696	28499641
	ALDH2	1160867	2161901
	ALDOA	6333270	11204392
	ALDOC	24082479	41680724
	ALDR	14075768	23116133
	AMPB	312000000	559000000
	AMPD2	15965667	30128834
	AMPH	21602983	29534651
	AMPL	1194439	1598356
	ANK2	113000000	356000000
	ANK3	6361617	9311887
	ANS1B	17160063	24341978
	ANXA5	9054883	12686318
	ANXA6	732139	992866
	AOFA	688184	910968
	AOFB	10619230	11086775
	AP180	11703713	16132174
	AP1B1	257000000	296000000
	AP1G1	5913854	7676093
	AP1M1	949722	2077451
	AP2A1	4483646	6322216
	AP2A2	1376244	2463469
	AP2B1	184000000	237000000
	AP2M1	2913712	4481477
	AP2S1	197000000	261000000
	AP3B2	174793	292417
	AP3D1	920059	1570505
	AP3M2	15638858	20396008
	AQP4	5194016	6864859
	ARC1A	9394728	12095615
	ARF5	11602852	19233080
	ARFG1	10773278	15736912
	ARHG2	3540552	5658978
	ARHG7	1124330	2110608
	ARL8A	1620108	1844313
	ARL8B	19401350	26030655
	ARP10	6059691	9185034
	ARP2	237917	434216
	ARP3	1221697	1455735
	ARP3B	2100862	3393108
	ARPC2	5946004	8790523
	ARPC3	9947551	12497890
	ARPC4	2822892	4471441
	ASAH1	844885	1048379
	ASAP1	162000000	227000000
	ASGL1	328593	485852
	ASTN1	258859	694273
	AT1A1	1779696	2420083
	AT1A2	39611842	55290931
	AT1A3	5516240	7055625
	AT1B1	53226997	71676255
	AT1B2	63086338	72664785
	AT1B3	9031172	16721816
	AT2A2	2457462	3255337
	AT2B1	974762	1744930
	AT2B2	4460817	7121545
	AT2B4	3042820	5372361
	AT5F1	7828500	12810231
	AT8A1	1973011	3687417
	ATAD3	422088	631794
	ATCAY	22245194	27071353
	ATLA1	79147973	130000000
	ATOX1	4403022	6122902
	ATP5E	5308521	7286440
	ATP5H	7384101	10087120
	ATP5I	35807839	44481686
	ATP5L	2723621	3912769
	ATPA	1815686	3709028
	ATPB	14030276	19635322
	ATPG	2095234	3242540
	ATPK	12354900	22421480
	ATPO	10057153	25186648
	AUHM	457064	646272
	AUXI	5200615	7149396
	AVL9	1102191	1716603
	BACH	1998792	2653745
	BAG6	3015235	3559205
	BAIP2	804022	1448016
	BASI	159875	289982
	BASP1	2304426	3352603
	BCAS1	395806	666044
	BCAS3	3687137	4468098
	BCS1	13909522	29901683
	BDH	4325066	6238975
	BIN1	22183240	38179104
	BLMH	43345796	88997483
	BORG4	662871	985659
	BPHL	1057810	2479055
	BPNT1	73377548	107000000
	BRNP1	25077951	36096142
	BRSK2	4167035	6409223
	BSN	23347138	34140335
	C1QBP	631300	798321
	C1TC	965062	1343133
	C1TM	5615670	7774907
	C2C2L	34690069	49971124
	C560	1604291	1778895
	CA198	9835361	12107262
	CA2D1	31416954	42108109
	CAC1E	7164254	11523507
	CACB4	4073328	7875557
	CACP	4573153	9254677
	CAD13	9881682	15225297
	CADH2	1408322	1900369
	CADM1	2867874	3666343
	CADM2	20509244	27962155
	CADM3	1022977	1468844
	CADM4	187000000	276000000
	CAH2	11402922	20621220
	CAH4	9736326	17544089
	CALB1	21688202	32834800
	CALB2	2767744	3887271
	CALR	75216762	80189403
	CALX	7272991	10183260
	CAMKV	17639251	23964474
	CAN2	15846330	33056364
	CAN5	10204213	13806740
	CAND1	577960	999447
	CAP1	289000000	385000000
	CAP2	10615929	17374484
	CAPS1	14581403	20082282
	CAPS2	1182500	1232034
	CAPZB	3129931	4738292
	CATA	438769	684634
	CATB	514974	840861
	CATD	25458787	30597913
	CAZA2	14410750	9091575
	CBPE	17348098	18587334
	CBR1	18132002	20362505
	CC177	42563066	45247853
	CCG8	21424362	24798430
	CCNY	2835280	2708207
	CD166	2736461	4010735
	CD47	34044554	47271238
	CD81	2272803	2569892
	CDC42	33421795	40534207
	CDK5	31623645	36685110
	CDS2	201000000	218000000
	CE170	2851319	3156269
	CH10	2184675	1872563
	CH60	570129	844062
	CHRD1	3064313	3401947
	CI172	3435494	3762023
	CISD1	3710422	3578152
	CISY	3111296	4684424
	CKAP5	1857673	2271197
	CLAP1	2669191	2189837
	CLAP2	9266841	9723331
	CLCB	13530415	14210885
	CLD11	1778345	2068840
	CLH1	1457140	1316975
	CLIP2	2290608	2776535
	CLUS	1807190	1793448
	CMC1	256752	331297
	CN37	21035080	25082648
	CNDP2	31107328	33268729
	CNKR2	1146966	1540855
	CNRP1	956079	795289
	CNTN1	3979807	5048186
	CNTN2	2726306	2783529
	CNTP1	702846	731692
	CNTP2	17869757	21009100
	COF1	8760097	9168025
	COQ9	2479645	2844885
	COR1A	91202664	136000000
	COR1B	37815346	47990055
	COR1C	218372	342239
	COR2B	1276149	1590553
	COTL1	1971237	1912158
	COX2	1943876	1847414
	COX41	592941	822362
	COX5A	12649490	14361156
	COX5B	1707349	1795383
	COX6C	1468391	1722496
	CPLX1	4513829	5025619
	CPLX2	11801452	16004956
	CPNE5	3445882	3772407
	CPNE6	4113856	1226780
	CPT1A	33534448	29910423
	CRIP2	1672600	2534122
	CRKL	6869221	7495105
	CRYM	2123336	2515597
	CSDE1	7319987	7751046
	CSK21	7704448	13283305
	CSK2B	20590276	25379287
	CSKI1	198000000	241000000
	CSKP	47222879	70515355
	CSN1	1636209	1544177
	CSPG2	770060	887887
	CSRP1	696632	614905
	CTBP1	13331845	7340020
	CTNA2	2001337	2967896
	CTNB1	108000000	62784910
	CTND1	10622988	10395152
	CTND2	637307	464348
	CTRO	2183700	1891009
	CTTB2	7456565	9103772
	CUL2	8764209	6238814
	CUL3	18242724	22718567
	CUL5	2961515	3278791
	CX6B1	1416806	1237628
	CXA1	265949	371960
	CY1	17089967	21229117
	CYB5B	28396169	27280375
	CYC	4773666	8042291
	CYFP1	2561700	3278619
	CYFP2	6465643	7715032
	CYTSB	330115	523161
	DAAM1	3951391	5163268
	DBNL	11456634	11478098
	DC1I1	641790	1428054
	DC1I2	8357786	5696866
	DC1L1	1504425	1241950
	DC1L2	1741845	2248661
	DCE1	823530	861807
	DCE2	1510701	1940282
	DCLK1	1111055	1381136
	DCTN1	8255053	9221103
	DCTN2	9136493	8147801
	DCTN4	967206	942251
	DDAH1	1418704	1742075
	DDB1	4195973	3002547
	DDX1	2128398	2127077
	DECR	1192039	1583658
	DEMA	15775427	18041819
	DEST	347000000	452000000
	DGKB	14201937	13572263
	DHB12	28540083	36710892
	DHB4	41238860	52722392
	DHE3	56165817	65345825
	DHPR	7240160	7095731
	DHRS1	8104117	9698722
	DHRS4	1801011	1016239
	DIP2B	2860594	2647075
	DIRA2	1398465	1395737
	DJC11	26254932	22639924
	DLDH	12779157	17694546
	DLG1	5513364	7967373
	DLG2	156000000	218000000
	DLG3	193000000	217000000
	DLG4	10257858	14929519
	DLGP1	5085834	5868856
	DLGP2	12677076	13703706
	DLGP3	364478	429978
	DLGP4	11928369	12295432
	DMXL2	470440	232408
	DNJA3	136000000	10228465
	DNJC5	38227387	19646259
	DNM1L	785088	1050036
	DNPEP	105975	189931
	DOCK3	17663318	18712819
	DP13A	11656361	9857154
	DPP10	1644379	1647384
	DPP6	548434	592558
	DPYL1	597758	492173
	DPYL2	5500872	5047576
	DPYL3	678713	605678
	DPYL4	598711	865660
	DPYL5	164000000	101000000
	DREB	9467520	5421925
	DYHC1	2666820	2867585
	DYL2	5839749	6278901
	DYN1	2917039	2965172
	DYN3	548647	403581
	E41L1	737529	713642
	E41L2	1210282	1000380
	E41L3	1624727	1788113
	EAA1	4744445	4447186
	EAA2	10020021	10151593
	ECHA	14503652	15525134
	ECHB	30272639	32206431
	ECHM	6328205	7713842
	ECI1	11704271	12124952
	EEA1	1891272	2316158
	EF1A1	1527112	1726744
	EF1A2	5342282	6385145
	EF2	45504901	38495437
	EFGM	11024215	12703903
	EFHD2	61242505	61677813
	EFR3B	757992	652952
	EFTU	4404269	4254852
	EHD3	5577150	6892105
	ENAH	24945070	25635962
	ENDD1	18187815	19594533
	ENOA	440300	391900
	ENOG	14255943	17779705
	ENPL	716821	660895
	ENPP6	17878747	17317504
	ENTP2	17422192	18374265
	EP15R	2911753	2029096
	EPHA4	1631582	970165
	EPN1	6949158	12922787
	ERC2	8405359	9228752
	ERLN2	4158170	3485889
	ERMIN	2361765	3436790
	ERP29	505614	658428
	ES1	27612965	15793975
	ETFA	54430575	41883368
	ETFB	1853738	1239377
	ETFD	3284363	2645423
	EXOC1	1588678	1992772
	EXOC2	122409	135408
	EXOC8	3804139	4108769
	EXOG	3830389	3325968
	EZRI	8398628	16224025
	F10A1	1242191	1305716
	F162A	45703500	58671960
	F213A	125000000	109000000
	FA49B	3906184	4744051
	FAAA	2775936	2808855
	FABP5	4196563	4525407
	FABPH	57816382	93003841
	FAHD2	2662434	3453468
	FAK1	2513662	3149864
	FAK2	1146722	1617759
	FARP1	211865	248689
	FAS	21535963	23836168
	FBX41	2699229	2359268
	FERM2	6840968	6553463
	FKBP8	1371386	1477044
	FLOT1	3741348	6386949
	FLOT2	74199828	78470383
	FRIH	10763401	14697084
	FSCN1	1357513	1244287
	FSD1	6929023	8417340
	FUMH	655606	836747
	FXL16	5074001	6055129
	FXYD6	1303849	648744
	FYN	1310763	1621548
	G3P	3812766	3864425
	G6PD1	556778	255954
	G6PI	539594	594271
	GABR1	1181517	1479875
	GABR2	9781737	12045906
	GABT	5646906	6296038
	GAK	648711	594035
	GANAB	35160389	38217917
	GAS7	4392425	4588021
	GBB1	7969509	9186892
	GBB2	1519196	1964819
	GBRA1	25904668	19428155
	GBRA3	1293723	1654972
	GBRB2	1700889	1869456
	GBRG2	307106	245906
	GCSP	1079835	956862
	GCYB1	305301	293315
	GD1L1	189000000	196000000
	GDAP1	13851261	18559432
	GDIA	2812917	1975227
	GDIB	42718908	37709537
	GDIR1	8757089	9881495
	GELS	198300	175516
	GEPH	410571	442726
	GGT7	5349236	4016771
	GHC1	1718103	1933781
	GHC2	1078198	1017374
	GIT1	1582375	1916900
	GLNA	775985	997534
	GLO2	5427836	7684744
	GLPK	5177216	5976191
	GLSK	2319300	2811315
	GLU2B	11120670	14444104
	GMFB	1127144	1236352
	GNA11	1199009	1444609
	GNA13	2469611	2343862
	GNAI1	1926928	1289503
	GNAI2	3834929	3437511
	GNAL	559258	718032
	GNAO	127000000	152000000
	GNAQ	6702371	10398823
	GNAS1	1137686	1590741
	GNAZ	272674	337514
	GNL1	3585218	4307522
	GP158	2116468	2697443
	GPD1L	76295012	73503751
	GPDA	8938954	11784217
	GPDM	35451283	45323906
	GPM6A	12369011	13207606
	GPM6B	222000000	307000000
	GPX41	4895374	5157128
	GRIA1	5281346	8028924
	GRIA2	9191469	8299101
	GRIA3	4551907	4532341
	GRIA4	11835544	16583438
	GRIN1	10333029	10243148
	GRM2	9638514	10387157
	GRM3	2204955	2857334
	GRM5	307253	406000
	GRP75	904662	897618
	GRP78	6681260	6415410
	GSH1	7120384	9143615
	GSHR	40463112	41266694
	GSK3B	424000000	402000000
	GSTM1	24134101	25239496
	GSTM5	13221669	11564953
	GSTP1	17179326	19041720
	GTR1	11811050	11031931
	GTR3	13356053	15808063
	GUAA	2846034	3815615
	GUAD	6680351	7278765
	HACD3	2381144	2925695
	HBA	18973994	19648415
	HBB1	17933861	23872210
	HCD2	397000000	379000000
	HCN1	17748606	22352134
	HCN2	6561098	6935262
	HDHD2	4956418	6432243
	HECAM	2271844	2662855
	HEMH	1415239	1518101
	HEXB	19533887	25451262
	HGS	5952674	6152130
	HIBCH	20242960	22556721
	HINT1	2020063	2117731
	HINT2	1783452	1719084
	HNRPK	9063281	10972457
	HOME1	39670291	50807395
	HPCA	660245	618411
	HPCL1	655647	796452
	HPCL4	1640517	1910067
	HPLN1	161000000	195000000
	HS105	57546523	77501387
	HS12A	2128148	2716679
	HS74L	3156055	2703822
	HS90A	821648	1355205
	HS90B	3384189	2691754
	HSP72	1996680	2421040
	HSP74	1767445	911176
	HSP7C	38359361	31522800
	HXK1	8638928	10726066
	HYOU1	5185609	5073222
	ICAM5	16539935	16343987
	IDH3A	348507	382001
	IDHC	241510	155473
	IDHG1	248684	366376
	IDHP	7548903	6158118
	IF4A1	722476	447471
	IF4G3	1437756	1967894
	IF4H	2141748	2348146
	IF5A1	6228394	7981215
	IGSF8	251691	242269
	ILDR2	8247708	8181256
	ILEUA	1519622	1916703
	IMB1	5760758	7675330
	IMPA1	204884	246602
	INP4A	371532	355463
	IP3KA	1895910	2147164
	IPO5	324310	217286
	IPO7	1691084	2001504
	IPYR	22658387	31036966
	IPYR2	12258954	18157780
	IQEC1	2960117	3103699
	IQEC2	17927628	16160811
	IQEC3	253840	344827
	ITAV	2295097	2397019
	ITPR1	12163370	20776285
	ITSN1	3068791	2790850
	IVD	1060000000	1250000000
	JIP3	652496	858989
	K1107	23029618	23040831
	K1468	161000000	170000000
	KAD3	981108	1228734
	KAD4	2568045	3131309
	KALRN	1010000	754116
	KAP2	66124379	91499084
	KAP3	4793549	4533659
	KAPCB	711724	634783
	KBTBB	558088	669017
	KCAB2	1073231	824430
	KCC2A	961349	780022
	KCC2B	11919871	11085020
	KCC2D	5718450	5796301
	KCC2G	90309377	100000000
	KCD12	10496431	10703927
	KCD16	8207357	10775852
	KCMA1	1625940	2037831
	KCNA1	10332466	12356222
	KCNC3	1748926	2525246
	KCND2	29319335	34351181
	KCRB	1726622	1766741
	KCRU	7020342	8162926
	KI21A	220000000	231000000
	KIF1A	1922242	2430292
	KIF2A	7201680	7651279
	KIF5C	34260050	37606248
	KINH	5277313	5698939
	KLC1	2410108	2578583
	KLC2	7504175	11413383
	KPCB	3515211	3984881
	KPCE	13676784	16694191
	KPCG	465729	315771
	KPYM	13264543	17904035
	KTN1	1251324	1933591
	L1CAM	48883064	48703356
	L2GL1	26823127	58958773
	LACTB	4983605	4123085
	LANC1	4968265	5076967
	LANC2	374026	293471
	LASP1	56083400	58918934
	LAT1	2063212	1318972
	LDHA	5196261	7775208
	LDHB	515402	820657
	LETM1	25583228	29759230
	LGI1	746412	794727
	LGI3	2491521	2764275
	LGUL	1980749	2764144
	LIGO1	7120828	8176575
	LIN7A	16145139	17111850
	LIN7C	7349075	8728448
	LIPA2	3091900	4411062
	LIPA3	940731	883754
	LIS1	25516730	28216490
	LKHA4	1179648	1065288
	LNEBL	9335650	11981028
	LONM	6289221	6271490
	LPPRC	1429265	1918193
	LRC47	2402466	1132749
	LRC8A	961633	570736
	LRP1	13788014	11788320
	LRRC7	10673260	11198041
	LSAMP	1028550	1238322
	LXN	612051	675908
	LYAG	2768251	3315587
	M2OM	960521	611224
	MA2C1	1464804	1502216
	MA7D2	3701088	4408600
	MADD	1611820	804527
	MAG	530992	502749
	MAGI2	4837504	4854405
	MAOM	1368387	1913474
	MAON	6907868	8700118
	MAOX	13552958	19259411
	MAP1A	6937556	7443043
	MAP1B	14530964	16003065
	MAP4	10895129	13200464
	MAP6	664538	632740
	MARCS	94159623	89524023
	MARE2	740375	553042
	MARE3	9467958	8833842
	MAT2B	54837864	45458952
	MBLC2	3448177	2958126
	MBP	22362739	18366127
	MCCA	8294324	7877053
	MCCB	659405	749902
	MCU	364825	802522
	MDHC	790463	566766
	MDHM	5167960	4764100
	MFN2	38030747	31457091
	MFR1L	1610888	1262604
	MGLL	490310	369300
	MGST3	3798951	4009034
	MIA40	2058072	2352930
	MIC19	1861464	2054028
	MIC25	766670	913225
	MIC60	898517	985997
	MICA3	5977354	4706880
	MICU1	5861443	7199427
	MICU3	5280357	6271126
	MIF	4900162	4892926
	MINK1	718727	951777
	MIRO1	338224	562996
	MIRO2	1461386	1603472
	MK01	1100601	1117581
	MLEC	1836512	1561927
	MMSA	726781	806666
	MOG	1981389	2436499
	MP2K1	1850695	1298012
	MP2K2	467266	291290
	MP2K4	2141148	3058617
	MPC2	8111499	9562351
	MPCP	1821625	1606387
	MPI	985233	973767
	MPP2	1406972	1131363
	MPP3	124000000	159000000
	MPP6	37685227	42061353
	MPPB	4025293	4971762
	MRCKB	7261508	7114342
	MTAP2	4829532	4523544
	MTCH1	5322592	4318799
	MTCH2	1696075	1956119
	MTMR5	1232253	766275
	MTX1	259490	285935
	MUTA	85935381	94012105
	MY18A	1739978	1886641
	MYCT	4265984	4430195
	MYH10	2472693	3443900
	MYH9	623083	950604
	MYL6	1155741	1004279
	MYO1D	1820389	1579848
	MYO5A	19646699	27466775
	MYO6	8472650	7255864
	MYPR	45678011	40793893
	NAC1	4204850	5547440
	NAC2	1177890	923275
	NAKD2	2252228	2449300
	NBEA	3519138	3836967
	NCALD	12647499	13328197
	NCAM1	11923618	8648566
	NCAM2	53101419	64653880
	NCAN	38660123	50793755
	NCDN	5200564	6834964
	NCEH1	1031466	952194
	NCKP1	2266866	2519224
	NCPR	8185200	8910489
	NDKA	1561015	2647449
	NDKB	591482	1171218
	NDRG1	1126868	895836
	NDRG2	2405390	2950615
	NDUA4	3099789	3160330
	NDUA5	4612975	4385248
	NDUA6	6226126	6455815
	NDUA7	1808759	1612839
	NDUA8	560113	529012
	NDUA9	1833458	1908043
	NDUAA	25425433	33116587
	NDUAB	4456229	4081360
	NDUAC	2730430	3657233
	NDUAD	265617	207637
	NDUB3	1982757	446040
	NDUB4	14862707	15404490
	NDUB7	784454	1053072
	NDUB8	3532111	3704871
	NDUB9	4631253	4731813
	NDUBA	1370547	1391936
	NDUBB	111000000	42032688
	NDUC2	94600891	29291026
	NDUS1	22416662	7528645
	NDUS2	297000000	151000000
	NDUS3	119000000	41971386
	NDUS4	621240	666138
	NDUS5	5759358	6292029
	NDUS6	484570	432423
	NDUS7	264000000	316000000
	NDUS8	1739962	2198924
	NDUV1	1965331	1532779
	NDUV2	1353097	1647820
	NEB2	37863720	48527368
	NECP1	588000000	761000000
	NEDD4	2951485	2715928
	NEGR1	5816427	5723414
	NEUL	6944197	5650106
	NEUM	22744572	12826539
	NF1	13919974	18988474
	NFASC	13140230	16521426
	NFL	42336930	47125502
	NFM	704951	1007991
	NFS1	1534032	1237418
	NHRF1	2322999	1979704
	NIPS1	7341915	11713280
	NIPS2	1147406	1474692
	NLGN3	6367611	6453708
	NMDE1	1268858	1083955
	NMDE2	7425114	9552521
	NMDZ1	2793388	3642691
	NNRD	20063856	19986039
	NNRE	123000000	147000000
	NNTM	12768461	12034893
	NOE1	485859	777178
	NP1L1	1094216	1168277
	NP1L4	569194	482658
	NPTN	106000000	130000000
	NPTX1	1501806	2094192
	NPTXR	485963	698632
	NRCAM	990179	1159816
	NRX1A	123000000	49091483
	NRX3A	7073028	6792137
	NSF	41128071	50025246
	NT5D3	3685750	4467607
	NTRI	159858	314581
	NTRK2	172506	283075
	NU1M	1645981	1977300
	NU5M	1946678	1694777
	OAT	13019237	8187326
	OCAD1	522973	1197570
	ODB2	1467482	1231736
	ODO1	1211501	993878
	ODO2	15112808	17040499
	ODP2	451000000	640000000
	ODPA	15241531	19234716
	ODPB	617106	501784
	ODPX	1470010	892659
	OGA	165000000	140000000
	OGT1	16756082	20410896
	OMGP	635474	823542
	OPA1	22336665	19335314
	OSBL8	2206178	877287
	OTUB1	558992	392405
	OXR1	1482839	1490864
	P5CR2	3872974	3709801
	P5CS	33842778	37237206
	PA1B2	13913711	16896818
	PABP1	2814765	2522023
	PACN1	3226953	2350555
	PACS1	54305350	76363943
	PADI2	4822718	4259349
	PAK1	18020052	16539929
	PALM	24487166	12662194
	PALM2	3365125	3953029
	PARK7	2408813	2873217
	PCBP1	2037998	3757087
	PCCA	2593347	2418899
	PCCB	73046669	86392736
	PCKGM	2212509	2823268
	PCLO	13184016	11483605
	PCY2	67938392	91090603
	PCYOX	7175014	6766755
	PDC6I	1507378	2093283
	PDE10	17868227	19980107
	PDE2A	9634027	9593544
	PDIA1	3246451	3425635
	PDIA3	23088940	26317638
	PDIA4	17342754	19590286
	PDIA6	21917259	24788387
	PDK1	38366819	64897280
	PDK2	142000000	130000000
	PDK3	78156453	87638418
	PDP1	437680	560504
	PDPR	6121508	6452609
	PDXK	252090	216622
	PEBP1	26216383	32084080
	PFKAL	644737	735628
	PFKAM	871000000	405000000
	PFKAP	21608554	28057625
	PGAM1	1030724	1184957
	PGCB	2055401	2196132
	PGES2	7041581	8374418
	PGK1	4616363	3846484
	PGM1	10153858	7018407
	PGM2L	4261456	4673916
	PGP	2548111	3038232
	PGRC1	807906	1067394
	PHAR1	3497892	3430395
	PHB	8450927	10039277
	PHB2	6539815	7025612
	PHF24	2481250	2663219
	PHIPL	4781222	5128504
	PHP14	2188848	2137358
	PHYIP	762307	681718
	PI3R4	58960348	69701944
	PI42A	5490083	9185091
	PI42B	3329831	3885709
	PI4KA	3974720	5522708
	PI51C	2635258	2979035
	PIMT	69654835	97472685
	PIPNA	6028696	6535131
	PITM1	2783722	3737168
	PKP4	1276993	923626
	PLAP	1028503	1883315
	PLCB1	6129329	7667598
	PLCG1	3119927	2191158
	PLD3	37980508	51129549
	PLEC	112000000	118000000
	PLPP3	149000000	144000000
	PLPR4	41407610	48097892
	PLSL	18389332	23419053
	PLST	242064	238899
	PLXA1	3667851	3935618
	PLXA4	9269711	10779018
	PNPT1	271932	443756
	PP1A	6866846	7462018
	PP2BA	14127515	19496437
	PP2BB	495740	682299
	PPCE	1275208	1530755
	PPIA	1394121	989199
	PPM1H	2436492	2091757
	PPME1	19244300	14601871
	PPP5	4309021	3286784
	PPR21	219407	286990
	PPR29	2996621	2580682
	PRDX1	141000000	189000000
	PRDX2	22332918	32391821
	PRDX3	10039007	10281975
	PRDX5	8876160	10173836
	PRDX6	12195054	20579818
	PREP	2160265	2370270
	PREX1	80237638	31356350
	PROD	920170	639300
	PROF1	142629	192327
	PROF2	2792768	3260190
	PRPS1	1504166	2657940
	PRPTZ	16891547	21693194
	PRRT2	4765065	5908306
	PRRT3	52154253	45021432
	PRS7	6431657	7802848
	PSA	1255198	902762
	PSA6	1340281	1597233
	PSA7	725918	583782
	PSB1	949121	907984
	PSB5	6267667	7369091
	PSD3	57080908	56847868
	PSMD1	4992637	5412758
	PSMD2	21921519	25044516
	PTCD3	11431489	13225186
	PTN11	21348056	23406301
	PTPA	688723	1008917
	PTPR2	3928607	3953273
	PTPRA	62857986	74419640
	PTPRD	5783701	6700000
	PTPRS	2271638	2708473
	PUR9	1529023	1419240
	PURA	1082204	957511
	PURB	6158897	6718717
	PYC	3800819	4255436
	PYGB	18033016	20625065
	PYGM	9052449	9282958
	QCR1	1079037	1386499
	QCR2	3008253	3525304
	QCR7	96622.6	134013
	QCR8	821354	1210486
	QCR9	4401450	3462854
	RAB10	7365304	6523481
	RAB12	1193465	1473271
	RAB14	5786321	6547255
	RAB1A	827912	578617
	RAB1B	5834902	7497497
	RAB21	1014694	653769
	RAB2A	440460	360355
	RAB3A	6769958	7283016
	RAB3B	2536755	2479529
	RAB3C	5956168	9165004
	RAB5A	828835	545649
	RAB5B	598965	411834
	RAB5C	568419	718938
	RAB7A	260846	661992
	RABL6	1733663	1241624
	RAC1	3707639	4402716
	RALA	1513206	1723365
	RAN	196000000	240000000
	RAP2A	4326093	3744545
	RAP2B	4202756	4030520
	RASH	3886994	3365005
	RASL1	281968	327250
	RB39B	569057	375152
	RBBP9	62651765	74668439
	RBGPR	49757171	57695405
	RD23B	61514425	56006627
	RFIP5	135000000	156000000
	RFTN2	1678592	2073990
	RGRF2	404540	137040
	RGS7	1593152	1878243
	RHG32	7848808	9870121
	RHG35	22271981	22706214
	RHG44	2132355	1762670
	RHOA	958943	1307262
	RHOB	51364306	61806801
	RHOG	228450	286985
	RIMB2	11951741	13857819
	RIMS1	2113981	1999277
	RL10A	612540	682885
	RL13	1764301	1935946
	RL14	537830	569577
	RL3	2181701	2852999
	RL4	444924	552638
	RL5	267578	452501
	RL7	102278	99536.2
	RL8	4265572	3590862
	RLA0	457296	600414
	RLA2	1394313	1761750
	RMD3	1072368	1320333
	ROBO2	1333614	1223172
	ROCK2	7254163	8941238
	ROGDI	660892	860167
	RP3A	19217253	18447307
	RPGF2	6366692	6763829
	RPGF4	107000000	98205667
	RPGP1	34486289	38459708
	RPGP2	4851319	5616883
	RPN1	3208725	3844527
	RPN2	3638735	3727041
	RRAS2	1736384	2165481
	RS21	1515067	1624851
	RS8	11507779	10464218
	RT36	1514754	1956793
	RTCB	1243048	900670
	RTN1	4676498	3500950
	RTN3	39783060	57716737
	RTN4	7734027	11264383
	RUFY3	1766360	2087883
	S12A2	1557873	1313476
	S12A5	2102238	2356346
	S1PR1	869841	772432
	S2546	23911692	20943914
	S27A4	2907186	3244922
	S38A3	4220162	8863405
	S39AA	8567215	7495555
	S4A10	7740021	10274987
	S4A4	699314	437447
	S6A11	609733	542001
	S6A17	465610	535849
	S7A14	694947	946636
	SAHH	320778	402724
	SAHH2	1588900	1889454
	SAHH3	2632910	2776910
	SAM50	371083	441116
	SAP	2203920	907049
	SATT	11001733	12030008
	SC23A	27002655	39579827
	SC6A1	3148716	3442703
	SCAI	12214904	11810897
	SCAM1	720294	533385
	SCAM3	1464698	1699478
	SCAM5	1914909	2292592
	SCMC2	3833642	4835318
	SCN1A	4359038	5383365
	SCN2B	1596195	660713
	SCOT1	463748	328533
	SCPDL	4433379	5380234
	SCRB2	3918324	5104984
	SCRN1	19813022	22885468
	SDHA	1492553	1811820
	SDHB	4162304	4174156
	SEPT11	1572524	1580778
	SEPT2	1336181	1612242
	SEPT3	2171098	2951269
	SEPT4	422117	684422
	SEPT5	2911559	3731626
	SEPT6	1626048	2689236
	SEPT7	781516	967485
	SEPT8	26213529	28142299
	SEPT9	41248462	44068158
	SERA	40954316	27966207
	SERC	6343112	7359200
	SFXN1	11388055	12791526
	SFXN3	1127941	347057
	SFXN5	952394	1191874
	SGIP1	1123153	745705
	SGSM1	4268012	3905281
	SGT1	461478	552653
	SH3G2	2988861	3359314
	SHAN1	11191143	9711550
	SHAN2	15454712	17896383
	SHAN3	8716101	9784465
	SHLB1	1419102	1997128
	SHLB2	1153274	1448896
	SHPS1	1205813	1366415
	SHSA7	10151042	9724006
	SI1L1	2637829	9013189
	SIR2	1224726	721391
	SKP1	808677	711778
	SKT	4413218	7251942
	SL9A1	40662577	79403127
	SLK	1059093	1069214
	SMAP2	975310	1533746
	SNAA	19946379	23372201
	SNAB	2486574	2847262
	SNAG	11986657	13551157
	SND1	60048113	65717739
	SNG1	16250012	23424693
	SNG3	1395805	1472140
	SNP25	16212553	17914990
	SNP47	2441193	1925571
	SNPH	28154824	31302600
	SNX1	14420236	16080881
	SNX27	29295462	27062013
	SODM	4760194	4973584
	SOGA3	11466424	13868447
	SPB6	4078459	4459818
	SPRL1	5885291	6666078
	SPTB2	16140195	19650099
	SPTN1	823389	900142
	SRBS1	290950	316905
	SRBS2	17028899	15963674
	SRC8	7323444	10311294
	SRCN1	7817142	9562618
	SRGP2	4383108	7501349
	SRGP3	1147245	989888
	SRR	9279655	7130161
	SSDH	10448596	12399136
	STAM1	5898759	6011729
	STB5L	1464820	1536011
	STIP1	22960551	24831635
	STK24	2070783	1746454
	STML2	5339504	3151888
	STMN1	662449	827845
	STRN	322842	339186
	STRN3	719200	1021814
	STRN4	2146519	2525949
	STX12	6228198	8022546
	STX1A	18411958	21717001
	STX1B	60271337	45218019
	STXB1	39003588	52044914
	STXB3	838000000	1180000000
	STXB5	2210587	2428982
	SUCA	4889950	5785051
	SUCB1	6326453	967473
	SUCB2	1303325	1259326
	SV2A	24181916	27009610
	SV2B	2463610	2969084
	SYAC	1115589	1646406
	SYDC	81189130	97304429
	SYEP	311000000	192000000
	SYGP1	1445134	1337830
	SYIM	13793492	7832504
	SYK	30117971	33669180
	SYLM	1711781	1866693
	SYN1	3107525	2689746
	SYN2	2844218	2930657
	SYN3	595252	691176
	SYNC	3381556	4055923
	SYNJ1	19149924	17179012
	SYNPO	335438	196848
	SYNPR	576226	533899
	SYPH	3020039	301111
	SYSC	1016078	1106584
	SYT1	502072	280996
	SYT2	1258380	775836
	SYT3	2002191	2618293
	SYT7	74032495	134000000
	SYTM	174000000	346000000
	SYUA	135000000	181000000
	SYUB	264350	265625
	SYVC	4012116	4235597
	SYWC	17587490	20877165
	TAGL3	48114807	39733889
	TANC2	40310216	44934004
	TAU	27962814	31095489
	TB10B	5045492	6097596
	TBA4A	575576	460916
	TBB3	736484	911589
	TBB4A	35426029	47894129
	TBB5	1204794	361866
	TCPA	713744	1013379
	TCPB	212000000	337000000
	TCPD	111000000	145000000
	TCPE	714819	689853
	TCPG	2368915	2773707
	TCPH	23005261	23887201
	TCPQ	202000000	224000000
	TCPR1	2250812	1847303
	TCPZ	81825714	107000000
	TENA	564688	926855
	TENR	469672	422116
	TERA	7982387	7410532
	TFR1	375958	504325
	THEM4	3802771	3782799
	THIC	6232528	8903213
	THIKA	524464	781119
	THIL	70470079	35164872
	THIM	1166084	885767
	THNS1	46985209	55797172
	THOP1	10061880	10124382
	THTM	32973932	26598575
	THTR	28450254	25949869
	THY1	3564417	4915765
	TIM10	4669706	4770234
	TIM13	4383255	4252607
	TKT	5317997	5662469
	TLN2	4601732	4790763
	TM1L2	2652558	2690162
	TMM11	5934084	5756069
	TMM33	879800	696588
	TMX2	11006702	12920242
	TMX3	191501	223543
	TMX4	1810405	1672794
	TOLIP	2101547	2346282
	TOM22	50531941	70067282
	TOM70	9961976	12787907
	TPIS	2685675	3099366
	TPM3	1292936	1257191
	TPP1	8215140	7350922
	TPP2	15521041	20439725
	TPPP	10518761	10170073
	TPRGL	17423141	21537417
	TRAP1	2193683	2651894
	TRFE	1867821	2139077
	TRIM2	4437565	3523909
	TRIM3	348968	274152
	TRIO	2764799	3190276
	TRPV2	858556	717612
	TRXR1	1286784	1113372
	TRXR2	3509358	3375990
	TS101	1469491	1846904
	TSN2	24285905	25847813
	TSN7	97495817	97364229
	TTC7B	2139405	1698197
	TTYH1	1902012	2402827
	TWF1	18694044	19838029
	TXND5	2035960	2910641
	TXNL1	1347600	1659737
	TXTP	955003	790597
	UBA1	6905181	5816433
	UBA5	1376342	1595676
	UBC12	473541	433977
	UBE2O	741472	1238112
	UBP14	1862585	2341149
	UBP5	1373895	1410980
	UBP7	902276	627488
	UBQL2	7428698	4066165
	UCHL1	1460537	2431766
	UCHL3	409737	375611
	UCRI	1012244	1866215
	UGPA	693877	566359
	UN13A	1264763	1095976
	UQCC1	4684661	5669088
	USMG5	828027	743725
	USO1	2133760	2591334
	USP9X	1610092	1681374
	VA0D1	733595	893880
	VAMP1	23963078	27939809
	VAMP2	520726	597553
	VAT1	3037433	733962
	VAT1L	41718648	46251430
	VATA	1991449	2304316
	VATB2	777657	1023753
	VATC1	2038890	2329002
	VATD	130844	94193.5
	VATE1	460520	641838
	VATF	2939575	2139618
	VATG2	67563355	143000000
	VATH	836152	735366
	VCIP1	1872811	2224325
	VDAC1	54274868	63997546
	VDAC2	45731616	50460582
	VDAC3	10561434	12554437
	VGLU1	1196655	1205909
	VGLU2	877466	1053024
	VIAAT	3064930	4004858
	VISL1	7548995	9865309
	VPP1	349000000	427000000
	VPS16	90897531	98046902
	VPS29	51979086	61643259
	VPS35	30869736	49158138
	VPS45	65075226	77563141
	VTA1	385166	502844
	VWA8	149348	140937
	WASF1	1218020	1141292
	WASL	4188130	5263766
	WDR1	677687	885124
	WDR37	20446337	22672638
	WDR44	2823155	2987546
	WDR47	574824	366702
	WDR48	2798915	2274684
	WDR7	572034	503339
	WFS1	12079994	14011844
	WIPI2	1111567	786921
	WNK2	1122954	1014999
	XPO2	523262	557107
	XPP1	842417	1002301
	YKT6	2672818	2138612
	ZNT3	3941186	4508767
	ZO1	292814	711218

## Sheet: Figure 2F
Figure 2F. Protein expression is almost perfectly correlated between genotypes (R2 = 0.9966; m = 0.969 ± 0.0016).
Plotted Values:					Statistics:
	UniProt ID	WT Expression (A.U.)	PPT1 KO Expression (A.U.)			Simple Linear Regression
	1433B	27740592	27245640			Best-fit values
	1433E	99854912	96845627			Slope	0.969
	1433F	20693925	18779487			Y-intercept	55339
	1433G	44639383	41244262			X-intercept	-57108
	1433T	25489528	22799620			1/slope	1.032
	1433Z	158000000	144000000
	2AAA	26212190	24955106			Std. Error
	2ABA	4847929	4484336			Slope	0.001624
	3HIDH	7766656	7695667			Y-intercept	92760
	4F2	18482510	18868400
	6PGL	850925	835826			95% Confidence Intervals
	A4	1501005	1316007			Slope	0.9658 to 0.9722
	AAK1	19124641	18468875			Y-intercept	-126650 to 237327
	AATC	63952131	60457890			X-intercept	-245178 to 130559
	AATM	231000000	229000000
	ABCB7	2239291	2172399			Goodness of Fit
	ABCB8	1011221	923750			R squared	0.9966
	ABCD3	959533	987057			Sy.x	3049896
	ABD12	1661849	1645694
	ABHGA	984824	889550			Is slope significantly non-zero?
	ABLM1	1552516	1543396			F	356239
	ABLM2	1135978	1136893			DFn, DFd	1, 1207
	ABR	2583242	2410080			P value	<0.0001
	ACADL	7847754	8577740			Deviation from zero?	Significant
	ACADM	3075426	3102559
	ACADV	3491374	3472420			Equation	Y = 0.9690*X + 55339
	ACBG1	5413525	5155229
	ACLY	12353374	11745527			Data
	ACO11	381246	364324			Number of X values	1209
	ACOC	877451	881744			Maximum number of Y replicates	1
	ACON	399000000	398000000			Total number of values	1209
	ACOT9	5223946	5349760			Number of missing values	0
	ACSF2	2811329	3284704
	ACSL1	1764596	1804086
	ACSL3	304776	295878
	ACSL6	8549155	8841636
	ACTB	45208465	41584608
	ACTN1	8649664	9154667
	ACTN4	7449311	6668264
	ADA11	352243	344430
	ADA22	3342801	3347644
	ADA23	1949897	1880875
	ADCK1	514555	473683
	ADDA	15063498	14993467
	ADDB	9959365	10580799
	ADDG	4999237	4862325
	ADHX	1737228	1645217
	ADT1	206000000	204000000
	ADT2	98182045	95700157
	AFAD	552128	532133
	AFG32	4681584	4564224
	AGAP2	1656568	1553384
	AGAP3	1309118	1256162
	AGFG1	1244695	1229059
	AGK	12709161	13508202
	AGRL1	1064645	1088230
	AGRL3	959044	932275
	AHSA1	1924539	1884641
	AIFM1	7958969	7556751
	AINX	14884475	17662214
	AK1A1	6363559	6096603
	AKA12	250202	189346
	AKAP5	8139631	8483101
	AL1A1	2506241	2524441
	AL1B1	5458911	5399837
	AL1L1	7484141	7636792
	AL3A2	607347	573322
	AL4A1	2421272	2557202
	AL7A1	5650131	6111147
	ALBU	12143134	9266758
	ALDH2	27097598	25946121
	ALDOA	252000000	247000000
	ALDOC	85887360	88643828
	ALDR	4147364	3943852
	AMPB	772004	692354
	AMPD2	873765	912452
	AMPH	38481316	34036423
	AMPL	4158724	4333934
	ANK2	49359737	48894935
	ANK3	3912102	3967484
	ANS1B	5751280	5655983
	ANXA5	6648087	7042458
	ANXA6	9991193	10208484
	AOFA	6006259	6182521
	AOFB	7765027	8393337
	AP180	28710457	29514254
	AP1B1	6755106	6533540
	AP1G1	1193286	1173716
	AP1M1	1279133	1246812
	AP2A1	31994966	31201673
	AP2A2	25101158	24867144
	AP2B1	40577057	39564746
	AP2M1	32965620	31558286
	AP2S1	4962961	4607295
	AP3B2	6826220	6628662
	AP3D1	6064911	6124515
	AP3M2	2077006	1848310
	AQP4	5343185	6643873
	ARC1A	8294706	8361973
	ARF5	1556082	1618620
	ARFG1	6075990	5618966
	ARHG2	1069277	1030455
	ARHG7	1022407	1394833
	ARL8A	448930	544957
	ARL8B	1738437	2056148
	ARP10	734761	679182
	ARP2	14409152	14040489
	ARP3	11818777	11634118
	ARP3B	1218395	1176780
	ARPC2	7346837	7215542
	ARPC3	6445532	6257467
	ARPC4	6344018	6183072
	ASAH1	2157491	4383357
	ASAP1	820325	836769
	ASGL1	7437635	7247755
	ASTN1	1400684	1472622
	AT1A1	118000000	111000000
	AT1A2	122000000	126000000
	AT1A3	317000000	324000000
	AT1B1	225000000	218000000
	AT1B2	37370698	38370448
	AT1B3	4108275	4137030
	AT2A2	23089580	24547602
	AT2B1	27895977	28486693
	AT2B2	41881771	42130718
	AT2B4	8281703	8191245
	AT5F1	37284366	36432272
	AT8A1	8285320	7906495
	ATAD3	4540551	4506404
	ATCAY	2302344	2322916
	ATLA1	3478591	3374532
	ATOX1	597682	555013
	ATP5E	5417306	5402678
	ATP5H	90809483	83027305
	ATP5I	38689317	37534991
	ATP5L	27416130	28847147
	ATPA	598000000	581000000
	ATPB	851000000	851000000
	ATPG	57276040	56377305
	ATPK	34668653	32928532
	ATPO	84559852	86810899
	AUHM	8675775	8210010
	AUXI	10854753	10546803
	AVL9	780199	742429
	BACH	12591142	12316656
	BAG6	581907	497096
	BAIP2	17338953	16066322
	BASI	6730959	6208643
	BASP1	25000084	20525115
	BCAS1	7169732	6311522
	BCAS3	376074	357801
	BCS1	847448	915550
	BDH	25791569	23964970
	BIN1	20819719	18699887
	BLMH	1049264	990343
	BORG4	883408	789247
	BPHL	4525288	4485065
	BPNT1	3370984	3188288
	BRNP1	135070	164846
	BRSK2	535064	521581
	BSN	44500499	43188206
	C1QBP	11387774	11289699
	C1TC	1597284	1561808
	C1TM	4670923	4532698
	C2C2L	1631790	1608040
	C560	1266479	1533810
	CA198	315952	329095
	CA2D1	7776550	7426573
	CAC1E	695134	660876
	CACB4	951388	888568
	CACP	1311246	1337689
	CAD13	1277591	1402335
	CADH2	5394934	5053740
	CADM1	5834375	6105699
	CADM2	17482585	17254170
	CADM3	13890272	13331454
	CADM4	3332168	3279337
	CAH2	27108217	23701299
	CAH4	788309	776237
	CALB1	3160883	2979463
	CALB2	10636777	8815203
	CALR	19352544	22388274
	CALX	15026549	14211887
	CAMKV	15163735	15288203
	CAN2	711601	726272
	CAN5	422568	398622
	CAND1	15237736	14385464
	CAP1	11859400	10158858
	CAP2	8402444	7992120
	CAPS1	24558885	23485254
	CAPS2	537011	507618
	CAPZB	7119508	6893887
	CATA	747210	775699
	CATB	5389419	4777180
	CATD	12381633	24298544
	CAZA2	15547662	15033265
	CBPE	3285038	3533702
	CBR1	8837781	8370276
	CC177	471516	445170
	CCG8	3058934	3025539
	CCNY	744226	741909
	CD166	6575243	6814404
	CD47	8928383	8728889
	CD81	5979839	5784705
	CDC42	3047382	3394333
	CDK5	2812255	2580768
	CDS2	1701299	1780048
	CE170	227637	213191
	CH10	49899145	50781212
	CH60	134000000	140000000
	CHRD1	326772	397827
	CI172	1145006	1083992
	CISD1	35512395	34429750
	CISY	155000000	153000000
	CKAP5	2439456	2266255
	CLAP1	179188	172226
	CLAP2	2468662	2466327
	CLCB	8468906	6887402
	CLD11	7418399	5680433
	CLH1	313000000	304000000
	CLIP2	838966	780886
	CLUS	1838984	1983470
	CMC1	80875849	81582364
	CN37	193000000	160000000
	CNDP2	3656927	3496767
	CNKR2	1641903	1517801
	CNRP1	6856490	6825375
	CNTN1	44616400	44059032
	CNTN2	1112444	1128430
	CNTP1	4342227	4085495
	CNTP2	1849981	1799049
	COF1	57691356	52323498
	COQ9	2446714	2377382
	COR1A	10401662	9763654
	COR1B	1258754	1268038
	COR1C	2915057	2857864
	COR2B	784980	810859
	COTL1	4522291	4639439
	COX2	76833205	78480007
	COX41	131000000	126000000
	COX5A	44009456	37411609
	COX5B	34291778	32137921
	COX6C	27747510	28186430
	CPLX1	2633127	2220301
	CPLX2	4841900	4481457
	CPNE5	1002016	996568
	CPNE6	3040512	3022102
	CPT1A	569880	597472
	CRIP2	2950229	2708378
	CRKL	440710	404060
	CRYM	6024152	6220193
	CSDE1	170952	161710
	CSK21	4726974	4550594
	CSK2B	736547	613614
	CSKI1	3980229	3972953
	CSKP	3288580	3490652
	CSN1	1345306	1402165
	CSPG2	1068700	1059959
	CSRP1	6361092	6358113
	CTBP1	8057427	7977490
	CTNA2	8967147	9211978
	CTNB1	11242187	11597020
	CTND1	925883	959916
	CTND2	3468941	3408882
	CTRO	1075563	1141294
	CTTB2	444881	442943
	CUL2	535897	585814
	CUL3	1173765	1109637
	CUL5	932649	896231
	CX6B1	50781273	44779150
	CXA1	4402207	5153164
	CY1	39423058	35745133
	CYB5B	4104645	4387680
	CYC	38987425	34520420
	CYFP1	821215	842245
	CYFP2	7285709	7084749
	CYTSB	99532.1	96933.9
	DAAM1	202651	193372
	DBNL	3546254	3204196
	DC1I1	1335886	1383289
	DC1I2	635414	609719
	DC1L1	4081215	3931799
	DC1L2	1487697	1388786
	DCE1	5227377	5208646
	DCE2	7545288	7815548
	DCLK1	5617225	5595858
	DCTN1	8272498	7964952
	DCTN2	10337420	9061065
	DCTN4	1142230	1038170
	DDAH1	8989341	8781527
	DDB1	868738	883429
	DDX1	362308	361743
	DECR	2276040	2416097
	DEMA	2042481	2036211
	DEST	8689551	8132974
	DGKB	541084	559173
	DHB12	1704784	1839685
	DHB4	1322168	1376255
	DHE3	141000000	150000000
	DHPR	14779933	14012972
	DHRS1	1020674	1236967
	DHRS4	538047	605513
	DIP2B	432565	424927
	DIRA2	2808382	2627692
	DJC11	3364948	3318113
	DLDH	56444014	54508092
	DLG1	4332087	4201843
	DLG2	15215971	14001595
	DLG3	4416554	4282705
	DLG4	39434663	37618773
	DLGP1	2631739	2333155
	DLGP2	1681390	1614371
	DLGP3	4105319	3927977
	DLGP4	1475460	1407709
	DMXL2	23967108	23131442
	DNJA3	1348458	1273971
	DNJC5	34572383	30201606
	DNM1L	16575411	15997821
	DNPEP	1446026	1376127
	DOCK3	112611	118948
	DP13A	880969	812405
	DPP10	3548654	3509815
	DPP6	11817380	11746141
	DPYL1	30545723	29735996
	DPYL2	315000000	289000000
	DPYL3	30474848	27467685
	DPYL4	8515000	7736284
	DPYL5	17628058	17936109
	DREB	10666150	10631224
	DYHC1	60608954	59267429
	DYL2	14405598	13741593
	DYN1	114000000	109000000
	DYN3	7295234	7162524
	E41L1	9524936	9395682
	E41L2	6156684	6311009
	E41L3	20853283	21748688
	EAA1	55060402	61381819
	EAA2	116000000	127000000
	ECHA	21405524	22586753
	ECHB	13874118	14342139
	ECHM	13591764	13450214
	ECI1	3897890	4228371
	EEA1	372122	365299
	EF1A1	15698189	15867484
	EF1A2	5900435	6385521
	EF2	8158529	7985215
	EFGM	1126004	1028813
	EFHD2	13011881	12471425
	EFR3B	1114186	1143430
	EFTU	46863267	45560615
	EHD3	5372923	5255604
	ENAH	189410	163277
	ENDD1	1683703	1593632
	ENOA	132000000	130000000
	ENOG	69812257	63211597
	ENPL	11615527	12308338
	ENPP6	751555	565055
	ENTP2	564568	624573
	EP15R	2097082	1932975
	EPHA4	876627	764244
	EPN1	3595455	3201187
	ERC2	5999873	5650009
	ERLN2	752793	812848
	ERMIN	2161362	1456824
	ERP29	1574504	1552470
	ES1	26943460	27109539
	ETFA	11596408	11996024
	ETFB	11625529	11854461
	ETFD	6281114	6429009
	EXOC1	543529	506382
	EXOC2	341896	366439
	EXOC8	323940	307319
	EXOG	3800728	3869428
	EZRI	1381639	1550335
	F10A1	4445106	4171996
	F162A	3921107	4011376
	F213A	3338254	3505111
	FA49B	4846093	4461523
	FAAA	226933	242194
	FABP5	4756285	5020812
	FABPH	8382043	7853622
	FAHD2	3768084	3771943
	FAK1	275568	245803
	FAK2	336329	288012
	FARP1	1422343	1550211
	FAS	12585053	12269720
	FBX41	415588	455700
	FERM2	438076	437821
	FKBP8	697503	693286
	FLOT1	5146276	5366904
	FLOT2	3860151	3973452
	FRIH	5085213	4905315
	FSCN1	13051278	12684023
	FSD1	414905	404972
	FUMH	45792954	45975181
	FXL16	1148565	1011121
	FXYD6	1930526	1551235
	FYN	499631	547812
	G3P	540000000	524000000
	G6PD1	938578	878466
	G6PI	74318505	71857636
	GABR1	1130963	1131209
	GABR2	919661	1089142
	GABT	98558293	105000000
	GAK	667908	713697
	GANAB	1704268	1757157
	GAS7	1309120	1239553
	GBB1	27136918	25993317
	GBB2	9826579	8879870
	GBRA1	1167591	1210440
	GBRA3	385598	377207
	GBRB2	637698	575523
	GBRG2	600130	585785
	GCSP	785847	734433
	GCYB1	619049	617135
	GD1L1	5910295	5853888
	GDAP1	7697909	7888041
	GDIA	50581167	46648445
	GDIB	14166906	13478883
	GDIR1	31520052	28262731
	GELS	1139930	975079
	GEPH	6930177	6714363
	GGT7	1488834	1449218
	GHC1	23689074	24324303
	GHC2	2340681	2606611
	GIT1	3229905	3134687
	GLNA	74997164	75419973
	GLO2	1693158	1661509
	GLPK	6449799	6312581
	GLSK	49326950	47458070
	GLU2B	919660	969297
	GMFB	3654298	3687274
	GNA11	2639797	2547853
	GNA13	2259975	2273966
	GNAI1	8750976	7931822
	GNAI2	10741767	10025712
	GNAL	1126800	953859
	GNAO	82504000	84071774
	GNAQ	6728967	6720525
	GNAS1	3929701	3869264
	GNAZ	8213230	7780301
	GNL1	614414	610934
	GP158	5250798	5035752
	GPD1L	2683704	2655524
	GPDA	2763423	2597807
	GPDM	45487470	46014332
	GPM6A	44120351	44726679
	GPM6B	10055516	9192900
	GPX41	2054992	1988381
	GRIA1	3160582	3120283
	GRIA2	13904630	13920601
	GRIA3	2017467	2050653
	GRIA4	280145	255564
	GRIN1	6391244	6240005
	GRM2	934295	922969
	GRM3	2991988	2986636
	GRM5	802490	806400
	GRP75	54930463	52676636
	GRP78	16861709	16814629
	GSH1	692296	632316
	GSHR	1093113	1087374
	GSK3B	2463267	2309310
	GSTM1	19165542	21467382
	GSTM5	8070919	7567020
	GSTP1	25974625	24274708
	GTR1	1700694	1731580
	GTR3	6752024	6518367
	GUAA	866362	827443
	GUAD	18512269	17008929
	HACD3	1518953	1631256
	HBA	42244532	42946156
	HBB1	32555661	30600642
	HCD2	7775247	7503598
	HCN1	351354	309392
	HCN2	339629	367559
	HDHD2	2268990	2561613
	HECAM	4513643	4363093
	HEMH	4527170	4604725
	HEXB	1349162	1723775
	HGS	592670	543094
	HIBCH	3608466	3522815
	HINT1	7480941	7224370
	HINT2	3884317	4083933
	HNRPK	1793216	1624950
	HOME1	12633289	11813265
	HPCA	3641374	3234320
	HPCL1	3232973	2497631
	HPCL4	6111136	6209566
	HPLN1	999155	1025594
	HS105	9245429	9244118
	HS12A	14690041	14617903
	HS74L	10234609	9652194
	HS90A	43289664	42717980
	HS90B	24819686	24736768
	HSP72	1740043	1543853
	HSP74	17676786	17043694
	HSP7C	182000000	174000000
	HXK1	137000000	141000000
	HYOU1	2399039	2535015
	ICAM5	1612491	1736532
	IDH3A	90933281	91799361
	IDHC	3488354	3387824
	IDHG1	37121823	36569264
	IDHP	12008720	12716856
	IF4A1	337705	316483
	IF4G3	82616.5	86522
	IF4H	3869664	3468412
	IF5A1	3571418	3480847
	IGSF8	8568355	7382657
	ILDR2	308404	353655
	ILEUA	700942	581866
	IMB1	4774513	4566079
	IMPA1	4220740	3889828
	INP4A	944077	941268
	IP3KA	1458214	1521254
	IPO5	1880057	1879139
	IPO7	821718	767364
	IPYR	3173127	2753986
	IPYR2	4083349	3964985
	IQEC1	2894222	2889122
	IQEC2	3761846	3611305
	IQEC3	312783	301776
	ITAV	388227	389411
	ITPR1	4020027	3916070
	ITSN1	998647	871446
	IVD	6568724	6690088
	JIP3	485932	471779
	K1107	188457	171071
	K1468	1878746	1688959
	KAD3	7034471	7424896
	KAD4	6710285	7000062
	KALRN	742838	722515
	KAP2	2909855	2848294
	KAP3	7138875	7550686
	KAPCB	1454804	1621292
	KBTBB	522637	514173
	KCAB2	3360034	3704482
	KCC2A	139000000	126000000
	KCC2B	39176532	34244129
	KCC2D	4736788	4653358
	KCC2G	5683782	4960289
	KCD12	2250860	1894140
	KCD16	1386787	1478665
	KCMA1	813461	846878
	KCNA1	617508	583270
	KCNC3	284127	270707
	KCND2	356935	313192
	KCRB	370000000	350000000
	KCRU	120000000	117000000
	KI21A	4114908	4035769
	KIF1A	901822	831274
	KIF2A	2348022	2286628
	KIF5C	3377164	3226524
	KINH	1546476	1491080
	KLC1	1718157	1588645
	KLC2	1135956	1184328
	KPCB	4840165	4802030
	KPCE	1638009	1483048
	KPCG	9956012	9242686
	KPYM	229000000	222000000
	KTN1	189656	158348
	L1CAM	5562923	5304306
	L2GL1	448527	415732
	LACTB	2117081	2002771
	LANC1	1267682	1312890
	LANC2	6540900	6112152
	LASP1	7109156	7390388
	LAT1	931107	985989
	LDHA	40287566	39646670
	LDHB	60798680	59814665
	LETM1	20004636	19081218
	LGI1	8592693	8733903
	LGI3	279916	250762
	LGUL	4285817	3696545
	LIGO1	2664844	2522321
	LIN7A	1528479	1555977
	LIN7C	1103161	1028940
	LIPA2	662569	643975
	LIPA3	4983933	4501547
	LIS1	5682946	5430701
	LKHA4	1579491	1478500
	LNEBL	2191214	2138845
	LONM	11557984	11311844
	LPPRC	10473527	10973904
	LRC47	506879	432674
	LRC8A	260240	286802
	LRP1	1613035	1718078
	LRRC7	3797639	3504610
	LSAMP	9498672	9672050
	LXN	2383603	2316485
	LYAG	1116995	981587
	M2OM	37056177	37083731
	MA2C1	194243	207790
	MA7D2	128082	102851
	MADD	3127274	2947204
	MAG	15166334	12257331
	MAGI2	422227	414878
	MAOM	2060665	2024431
	MAON	5264761	4891967
	MAOX	1595161	1674347
	MAP1A	25361316	23228654
	MAP1B	31529896	29380794
	MAP4	2339035	2065490
	MAP6	49651863	46016546
	MARCS	35802738	35165560
	MARE2	2835129	2719480
	MARE3	5170655	4934083
	MAT2B	485271	460238
	MBLC2	474353	436272
	MBP	479000000	390000000
	MCCA	2989895	3023038
	MCCB	1999060	2145905
	MCU	4457608	4385382
	MDHC	94124127	89223354
	MDHM	449000000	449000000
	MFN2	3572406	3560060
	MFR1L	3458837	3199226
	MGLL	2856934	2737106
	MGST3	6872332	7158028
	MIA40	449491	432389
	MIC19	7528686	7263189
	MIC25	4474896	4616582
	MIC60	65395459	62654195
	MICA3	526032	466865
	MICU1	1262856	1163010
	MICU3	1382573	1338868
	MIF	11820489	11692583
	MINK1	1102049	1159092
	MIRO1	1901574	1800993
	MIRO2	649727	692177
	MK01	10094216	10114503
	MLEC	244739	246109
	MMSA	14936864	15710692
	MOG	20811435	15513807
	MP2K1	10959408	10396227
	MP2K2	1424275	1405158
	MP2K4	2251212	2445230
	MPC2	2558035	3340678
	MPCP	103000000	109000000
	MPI	906769	845048
	MPP2	5953920	6419478
	MPP3	747532	706024
	MPP6	2353277	2443277
	MPPB	327735	336204
	MRCKB	421752	383178
	MTAP2	34539874	33149981
	MTCH1	4457197	4337946
	MTCH2	16454062	16458643
	MTMR5	2722167	2591421
	MTX1	1729274	1681137
	MUTA	2048562	2033794
	MY18A	2652336	2580783
	MYCT	790180	737346
	MYH10	14590054	13606890
	MYH9	2178571	1845561
	MYL6	2701678	2402570
	MYO1D	1059460	899680
	MYO5A	19616245	19589273
	MYO6	887271	784387
	MYPR	221000000	197000000
	NAC1	3260728	3466019
	NAC2	11889618	11924331
	NAKD2	1245843	1285611
	NBEA	2517820	2395036
	NCALD	12752974	11737442
	NCAM1	66472456	67212849
	NCAM2	6640282	7167550
	NCAN	1033733	932560
	NCDN	11359223	10996336
	NCEH1	1072263	1087025
	NCKP1	18741013	18965339
	NCPR	950037	953656
	NDKA	7539798	7860414
	NDKB	5228157	5296217
	NDRG1	3295411	2798376
	NDRG2	17131574	16686762
	NDUA4	37923304	42975745
	NDUA5	12541852	13504257
	NDUA6	9383076	9963226
	NDUA7	7270883	7158876
	NDUA8	27846655	28466126
	NDUA9	21538234	23310781
	NDUAA	24734410	25782609
	NDUAB	3627814	3986771
	NDUAC	13556794	13418238
	NDUAD	19493076	20113844
	NDUB3	6898666	6995500
	NDUB4	22530613	22486173
	NDUB7	18372419	18588335
	NDUB8	14266815	12837140
	NDUB9	12079892	12604878
	NDUBA	23563944	22902459
	NDUBB	11037436	10543303
	NDUC2	13198529	13214735
	NDUS1	86283225	82119138
	NDUS2	31984202	31847723
	NDUS3	26730591	26216143
	NDUS4	20308645	20096678
	NDUS5	11454723	10977995
	NDUS6	8310968	8689852
	NDUS7	7099980	7061976
	NDUS8	11615638	11422530
	NDUV1	33674867	35314303
	NDUV2	37408710	36089788
	NEB2	5054433	4817774
	NECP1	8751871	8298533
	NEDD4	219007	169432
	NEGR1	9499981	9095016
	NEUL	1529245	1403853
	NEUM	33679291	28835477
	NF1	482764	453758
	NFASC	20141170	20506789
	NFL	10738933	13150663
	NFM	11186280	13576419
	NFS1	3983016	4103306
	NHRF1	5179609	5528662
	NIPS1	13397552	13688009
	NIPS2	8667756	8575264
	NLGN3	1012492	1064128
	NMDE1	1857171	1804490
	NMDE2	5263042	4831891
	NMDZ1	4689564	4462241
	NNRD	5415738	5087629
	NNRE	4457656	4394513
	NNTM	1999747	3163971
	NOE1	4532739	4254280
	NP1L1	3716016	3295979
	NP1L4	2314059	1955456
	NPTN	24491072	25174235
	NPTX1	2289792	2084058
	NPTXR	1842336	1656490
	NRCAM	4415922	4888354
	NRX1A	4158483	4104705
	NRX3A	3090905	3155577
	NSF	141000000	139000000
	NT5D3	6141847	6203999
	NTRI	12016267	11693889
	NTRK2	1621796	1767881
	NU1M	1765611	1896241
	NU5M	2230469	2493260
	OAT	10599067	11145543
	OCAD1	3512150	3197092
	ODB2	3146993	3383969
	ODO1	54042941	53043338
	ODO2	37809402	35358138
	ODP2	73169608	69490462
	ODPA	72280076	72931972
	ODPB	86305976	84192265
	ODPX	10507855	10012476
	OGA	332958	353431
	OGT1	3363034	3254948
	OMGP	4215193	4001091
	OPA1	33864917	32774648
	OSBL8	703881	696394
	OTUB1	6401787	5730102
	OXR1	19196830	18070458
	P5CR2	2257045	2186206
	P5CS	1286155	1204454
	PA1B2	4715619	4576509
	PABP1	3109795	2942759
	PACN1	49841487	43275614
	PACS1	3212288	3075787
	PADI2	329949	281058
	PAK1	3627652	3317460
	PALM	18708336	17953348
	PALM2	686088	719611
	PARK7	15914132	14868087
	PCBP1	2386948	2395775
	PCCA	9405043	8941478
	PCCB	6654399	6516075
	PCKGM	3007149	2833863
	PCLO	18349750	18006813
	PCY2	437411	408360
	PCYOX	744417	785836
	PDC6I	2660404	2481922
	PDE10	1030534	1106674
	PDE2A	7782691	8052427
	PDIA1	2994664	3050883
	PDIA3	18111976	17469042
	PDIA4	983544	938426
	PDIA6	2292647	2274149
	PDK1	1540993	1418942
	PDK2	2004527	1839962
	PDK3	3189654	2903233
	PDP1	964568	973488
	PDPR	1206491	1260283
	PDXK	6225929	6232357
	PEBP1	72957093	67299069
	PFKAL	5128536	5091231
	PFKAM	25983224	24610382
	PFKAP	13556425	13532611
	PGAM1	66677203	63495359
	PGCB	869131	801782
	PGES2	1209789	1150919
	PGK1	81636853	81445024
	PGM1	8572210	8637670
	PGM2L	3723790	3397055
	PGP	1792112	1651234
	PGRC1	10491101	10478451
	PHAR1	943987	858947
	PHB	28648549	28033699
	PHB2	25122164	25781439
	PHF24	7008221	7037446
	PHIPL	3958256	3671978
	PHP14	1314658	1267738
	PHYIP	2591837	2380139
	PI3R4	270418	248767
	PI42A	1647652	1545903
	PI42B	1632322	1553770
	PI4KA	3760828	3919733
	PI51C	4578763	4028427
	PIMT	6408350	5784698
	PIPNA	9102812	8677848
	PITM1	420235	389720
	PKP4	797775	809356
	PLAP	514029	471560
	PLCB1	9488962	9201045
	PLCG1	160552	175652
	PLD3	2706174	2684985
	PLEC	18762811	20537328
	PLPP3	2779300	3155076
	PLPR4	1120195	1129200
	PLSL	224458	202412
	PLST	1259855	1264321
	PLXA1	628996	660900
	PLXA4	1101655	1106209
	PNPT1	402197	372429
	PP1A	1047188	1108216
	PP2BA	30205142	28934297
	PP2BB	3524199	3209637
	PPCE	1103963	910009
	PPIA	127000000	113000000
	PPM1H	1665993	1614167
	PPME1	1947040	1766224
	PPP5	2027756	1982287
	PPR21	186981	169846
	PPR29	405121	390371
	PRDX1	21635291	21234324
	PRDX2	23171361	22751196
	PRDX3	16664199	16676493
	PRDX5	83121469	80329977
	PRDX6	35537274	37353397
	PREP	1188297	1146984
	PREX1	196639	206024
	PROD	1109840	1316185
	PROF1	11746560	10959306
	PROF2	11954014	11504230
	PRPS1	846979	919279
	PRPTZ	3591832	3370230
	PRRT2	15439623	14831018
	PRRT3	1287423	1220461
	PRS7	3613940	3468096
	PSA	11125553	10819937
	PSA6	1591670	1543048
	PSA7	2034037	1791676
	PSB1	1997560	1885841
	PSB5	1351621	1381577
	PSD3	7731506	7505143
	PSMD1	893808	863355
	PSMD2	717992	699154
	PTCD3	565236	531248
	PTN11	1096730	1071305
	PTPA	2742910	2502510
	PTPR2	543893	570217
	PTPRA	867801	845179
	PTPRD	2322672	2281553
	PTPRS	3677713	3508520
	PUR9	1265749	1288219
	PURA	5372203	4789884
	PURB	1197320	1201461
	PYC	24979108	26499697
	PYGB	18595891	19983053
	PYGM	4870593	5381163
	QCR1	99174710	97153621
	QCR2	123000000	119000000
	QCR7	38222571	36262585
	QCR8	22620001	21202314
	QCR9	13322957	13884199
	RAB10	4209941	4907423
	RAB12	852293	932640
	RAB14	14841978	14601080
	RAB1A	8110852	7217434
	RAB1B	5371168	5038815
	RAB21	1354009	1368668
	RAB2A	9570059	9155654
	RAB3A	48317947	45576762
	RAB3B	3215132	3247455
	RAB3C	12595852	12043265
	RAB5A	2411762	2405406
	RAB5B	1265827	1161305
	RAB5C	2915324	2902302
	RAB7A	9729746	9698297
	RABL6	576313	526118
	RAC1	9420750	9114857
	RALA	4305229	4476634
	RAN	4862089	4771136
	RAP2A	811850	828010
	RAP2B	2296770	2192550
	RASH	1007549	941082
	RASL1	2592129	2627178
	RB39B	593420	576769
	RBBP9	905540	866826
	RBGPR	886749	829986
	RD23B	1685286	1569319
	RFIP5	454735	366035
	RFTN2	355443	410171
	RGRF2	492643	454587
	RGS7	1229611	1281749
	RHG32	738479	724701
	RHG35	381477	424292
	RHG44	920194	906480
	RHOA	5141829	5662398
	RHOB	3219972	3557900
	RHOG	3974582	3499002
	RIMB2	1302014	1192151
	RIMS1	5020651	4913126
	RL10A	1389838	1384154
	RL13	681073	865236
	RL14	699763	698786
	RL3	898495	928905
	RL4	1489125	1450841
	RL5	886578	884024
	RL7	1268681	1257680
	RL8	808821	867037
	RLA0	2250906	2040344
	RLA2	3215776	2797196
	RMD3	875614	853437
	ROBO2	92226.9	79285.3
	ROCK2	2670164	2376532
	ROGDI	3238367	3183343
	RP3A	15225513	14916430
	RPGF2	1048443	901482
	RPGF4	1751868	1721856
	RPGP1	1371174	1306585
	RPGP2	864490	797105
	RPN1	1521416	1585106
	RPN2	1795284	1826916
	RRAS2	767530	750896
	RS21	491204	450819
	RS8	1504634	1448943
	RT36	8924720	9606017
	RTCB	614381	619825
	RTN1	20419662	19417930
	RTN3	17049193	15634675
	RTN4	22501366	21132269
	RUFY3	3387747	2999981
	S12A2	2648855	2521785
	S12A5	21325291	22987723
	S1PR1	270133	280564
	S2546	2239490	2353792
	S27A4	1098862	1109111
	S38A3	1408598	1445985
	S39AA	443726	436797
	S4A10	2681630	2938255
	S4A4	13085143	13446454
	S6A11	15222303	15742914
	S6A17	5535520	5245402
	S7A14	998434	995347
	SAHH	1629041	1544830
	SAHH2	8781296	9114816
	SAHH3	695596	812640
	SAM50	12589640	12469838
	SAP	2557821	7654082
	SATT	2674210	3430294
	SC23A	591537	585395
	SC6A1	11277138	11423252
	SCAI	1644056	1646619
	SCAM1	8754019	8076297
	SCAM3	1379986	1289745
	SCAM5	5622768	5807531
	SCMC2	1589729	1754921
	SCN1A	1249714	1194300
	SCN2B	1963768	1854675
	SCOT1	53457232	51676827
	SCPDL	1669029	1622128
	SCRB2	527833	1012832
	SCRN1	6335146	5611952
	SDHA	44342902	44286402
	SDHB	25874075	25609277
	SEPT11	13169575	13496306
	SEPT2	2586443	2825546
	SEPT3	21013424	20444700
	SEPT4	2623290	2342076
	SEPT5	30486570	29188809
	SEPT6	12687835	12202517
	SEPT7	34787493	32596900
	SEPT8	10704234	10898314
	SEPT9	4575380	4438933
	SERA	6349404	5790039
	SERC	4373105	4144201
	SFXN1	9429199	9701412
	SFXN3	44056855	42153620
	SFXN5	14490058	14742556
	SGIP1	7587474	7764133
	SGSM1	556414	530487
	SGT1	1054226	980012
	SH3G2	35549299	30121162
	SHAN1	6168523	6040837
	SHAN2	4413640	4208240
	SHAN3	6316990	6051616
	SHLB1	1020794	938076
	SHLB2	7200666	6809499
	SHPS1	8902622	9453850
	SHSA7	1704348	1579004
	SI1L1	548170	518744
	SIR2	26113226	22459081
	SKP1	3767375	3337495
	SKT	1352708	1326717
	SL9A1	544843	567932
	SLK	415642	400348
	SMAP2	761699	693765
	SNAA	6994953	6287746
	SNAB	25820048	24573481
	SNAG	14869412	13782690
	SND1	957526	935701
	SNG1	14625328	13629776
	SNG3	12336642	13697417
	SNP25	104000000	89257936
	SNP47	1646089	1683460
	SNPH	1604032	1512082
	SNX1	1240239	1175406
	SNX27	586120	567599
	SODM	44136169	45618776
	SOGA3	2498145	2362610
	SPB6	903702	1010308
	SPRL1	615894	548911
	SPTB2	191000000	190000000
	SPTN1	307000000	304000000
	SRBS1	572974	563170
	SRBS2	1864031	2067344
	SRC8	7710856	7153256
	SRCN1	18914856	18368763
	SRGP2	932656	911095
	SRGP3	1390701	1312521
	SRR	1237169	1143099
	SSDH	28354673	29298086
	STAM1	1504105	1425540
	STB5L	1252258	1247657
	STIP1	14666314	13092383
	STK24	343461	362710
	STML2	2550653	2487814
	STMN1	7723588	5529139
	STRN	933043	911573
	STRN3	558343	485264
	STRN4	543065	518076
	STX12	3132213	2782191
	STX1A	38785426	37351233
	STX1B	93123595	86037277
	STXB1	236000000	246000000
	STXB3	154107	137181
	STXB5	2135068	2099857
	SUCA	18561700	18698381
	SUCB1	62595457	62752540
	SUCB2	2670453	2845614
	SV2A	30180791	30671401
	SV2B	19747511	18838274
	SYAC	3917049	3576735
	SYDC	1062872	1039817
	SYEP	324098	303445
	SYGP1	36562009	33787765
	SYIM	9008314	8897267
	SYK	623090	622650
	SYLM	418760	391526
	SYN1	316000000	311000000
	SYN2	126000000	126000000
	SYN3	727620	778800
	SYNC	1754554	1587702
	SYNJ1	28157860	28286677
	SYNPO	10610709	11320964
	SYNPR	1538799	1433960
	SYPH	51226497	50168177
	SYSC	2112599	2051056
	SYT1	81965433	79268399
	SYT2	2982080	2934133
	SYT3	383594	376693
	SYT7	2368540	2405165
	SYTM	223883	256826
	SYUA	62120625	52558333
	SYUB	50203323	43125352
	SYVC	704259	621476
	SYWC	1746373	1758123
	TAGL3	19157928	18695221
	TANC2	529445	471409
	TAU	49791044	46277100
	TB10B	359430	317074
	TBA4A	36426426	33502980
	TBB3	29084718	28542183
	TBB4A	36995335	31788767
	TBB5	43692040	38035238
	TCPA	4771938	4653393
	TCPB	6801958	6535304
	TCPD	5277030	5224552
	TCPE	5491832	5642554
	TCPG	8003065	7839422
	TCPH	4184416	4020191
	TCPQ	6282032	6107663
	TCPR1	1090595	1015859
	TCPZ	6548020	6433386
	TENA	175070	145229
	TENR	11649764	10685581
	TERA	20543205	19877588
	TFR1	404488	348752
	THEM4	2919956	2889483
	THIC	2122416	2023673
	THIKA	1566986	1648431
	THIL	66696598	64090191
	THIM	9623153	9545198
	THNS1	2115695	1956922
	THOP1	542931	450538
	THTM	3757574	3794026
	THTR	8301524	8832109
	THY1	78108076	81206066
	TIM10	2518837	2456604
	TIM13	3933247	3573371
	TKT	17590669	16575417
	TLN2	3994674	3624837
	TM1L2	4297315	4028100
	TMM11	1955746	1889600
	TMM33	395849	439940
	TMX2	1077072	1082440
	TMX3	529035	523326
	TMX4	595483	592004
	TOLIP	2556008	2296973
	TOM22	7056901	6072264
	TOM70	29745909	27766069
	TPIS	79447461	74316740
	TPM3	3752708	2941961
	TPP1	2742074	7695212
	TPP2	1636000	1539348
	TPPP	19695206	19259518
	TPRGL	2266765	2201525
	TRAP1	3775454	3697583
	TRFE	292038	243738
	TRIM2	1493183	1445929
	TRIM3	606202	552008
	TRIO	605892	592688
	TRPV2	229468	240039
	TRXR1	525396	572194
	TRXR2	827497	915851
	TS101	737194	718838
	TSN2	2476452	1802956
	TSN7	2793360	2933436
	TTC7B	1840444	1904404
	TTYH1	2253723	2485180
	TWF1	1154320	1069504
	TXND5	252778	240598
	TXNL1	1835476	1700041
	TXTP	3211703	3196051
	UBA1	30884383	28282879
	UBA5	1146628	1043615
	UBC12	999972	935017
	UBE2O	1550162	1529472
	UBP14	1355579	1284066
	UBP5	8968974	8522342
	UBP7	299363	279826
	UBQL2	2660490	2199195
	UCHL1	36678356	33822716
	UCHL3	1695738	1527836
	UCRI	24908586	27050725
	UGPA	2600540	2571772
	UN13A	2283432	2336468
	UQCC1	507201	467244
	USMG5	14337445	13988270
	USO1	469470	412584
	USP9X	1835356	1777919
	VA0D1	37945148	38785123
	VAMP1	5321160	4774819
	VAMP2	58539506	53546969
	VAT1	2128456	2387930
	VAT1L	3996159	4332578
	VATA	123000000	117000000
	VATB2	92171858	93234449
	VATC1	21087679	21319756
	VATD	13873764	13542558
	VATE1	47035548	44477062
	VATF	7957774	7751845
	VATG2	15207896	14083411
	VATH	18044453	18320135
	VCIP1	250167	218158
	VDAC1	280000000	265000000
	VDAC2	93827045	88724007
	VDAC3	44168840	42361849
	VGLU1	11793126	12572137
	VGLU2	3168377	2895592
	VIAAT	5861314	6427033
	VISL1	33786238	30540509
	VPP1	81282100	79446464
	VPS16	382976	422375
	VPS29	2229378	2358174
	VPS35	11901611	11773226
	VPS45	582215	608680
	VTA1	1300596	1204946
	VWA8	1129879	1091588
	WASF1	5900550	5846569
	WASL	145942	172710
	WDR1	15447437	15528369
	WDR37	2192395	2308064
	WDR44	257234	199013
	WDR47	961850	993468
	WDR48	195068	193806
	WDR7	14131826	13563886
	WFS1	694996	708108
	WIPI2	369839	378222
	WNK2	355863	413609
	XPO2	573211	554185
	XPP1	617138	568968
	YKT6	2889856	2697802
	ZNT3	2678748	2557057
	ZO1	292908	317235

## Sheet: Figure 2H
Figure 2H. Protein expression levels compared to palmitoylation levels for significantly changed proteins in palmitome. Proteins in orange region are increased (1.5-fold, p < 0.05) in both proteome and palmitome. Proteins in blue region display decreased or unchanged protein expression and increased palmitoylation. Red line indicates equal expression and palmitoylation levels (x = y). While NNTM …
	UniProt Accession	Proteome (PPT1 KO/WT)	Palmitome (PPT1 KO/WT)
	ACON_MOUSE	1.02584	2.37615
	AT1A1_MOUSE	0.959555	1.83121
	AT1A2_MOUSE	1.06758	1.74426
	AT1A3_MOUSE	1.04237	1.74596
	AT1B1_MOUSE	0.98239	2.17994
	AT1B2_MOUSE	1.04328	6.85159
	ATPO_MOUSE	1.05953	6.13811
	BASI_MOUSE	0.926515	2.69458
	CADM2_MOUSE	0.988227	1.97486
	CATD_MOUSE	1.95986	8.61443
	CD81_MOUSE	1.03479	2.55346
	CISD1_MOUSE	0.991498	1.91992
	DCE2_MOUSE	1.05164	1.87714
	DYL2_MOUSE	0.996107	4.19224
	GBB2_MOUSE	0.984452	2.96272
	GPM6A_MOUSE	1.04278	5.62523
	GRIA1_MOUSE	0.99174	1.86606
	HXK1_MOUSE	1.04056	1.86418
	KCRB_MOUSE	0.959228	1.81459
	LDHB_MOUSE	1.00645	1.92755
	LGI1_MOUSE	1.01444	2.04736
	NDKA_MOUSE	1.05831	5.18466
	NDUS1_MOUSE	0.966503	1.85921
	NFASC_MOUSE	1.02755	1.52393
	NRCAM_MOUSE	1.14839	1.71359
	NTRI_MOUSE	0.988257	4.06027
	STXB1_MOUSE	1.05754	1.75202
	SYNPR_MOUSE	0.963111	6.44464
	THY1_MOUSE	1.06909	3.35686
	VDAC2_MOUSE	0.946354	2.92875
	VISL1_MOUSE	0.911726	2.45049
	1433B_MOUSE	0.985835	6.16514
	ACSF2_MOUSE	1.19753	6.85912
	ACTN1_MOUSE	1.04246	2.9415
	ADDG_MOUSE	0.98292	2.0263
	AIFM1_MOUSE	0.970161	2.8165
	AL1L1_MOUSE	1.03378	3.12191
	ANK3_MOUSE	1.01682	2.44175
	AP2A1_MOUSE	0.996023	1.65944
	AP2B1_MOUSE	0.99987	2.39036
	AP2M1_MOUSE	0.980025	2.50177
	ASAH1_MOUSE	2.03208	5.01611
	ASTN1_MOUSE	0.987694	1.66473
	AT2B4_MOUSE	0.995351	1.73885
	ATAD3_MOUSE	0.982558	1.77376
	ATPG_MOUSE	1.00123	3.39114
	BAIP2_MOUSE	0.917169	2.59538
	CA2D1_MOUSE	0.951544	3.16785
	CAPS1_MOUSE	0.983692	2.47982
	CBPE_MOUSE	1.05094	3.12399
	CCG8_MOUSE	0.991243	3.17187
	CD47_MOUSE	0.968761	2.98287
	CISY_MOUSE	1.01337	2.97153
	CLH1_MOUSE	0.997847	2.80443
	CLUS_MOUSE	1.0804	7.87342
	COTL1_MOUSE	1.02943	2.2434
	COX2_MOUSE	1.03054	1.66756
	COX41_MOUSE	0.978463	8.04691
	CRIP2_MOUSE	0.943835	6.8277
	CTNA2_MOUSE	1.01095	1.87486
	CYFP1_MOUSE	1.05671	11.9841
	DCE1_MOUSE	1.01945	2.84288
	DCLK1_MOUSE	1.02632	2.62482
	DCTN1_MOUSE	0.974102	1.5601
	DEST_MOUSE	0.968367	4.34731
	DMXL2_MOUSE	0.983666	1.63516
	DNJC5_MOUSE	0.839621	5.11997
	DPP6_MOUSE	0.997618	1.53016
	DYN1_MOUSE	0.975281	2.31587
	EFTU_MOUSE	0.998938	1.52727
	EP15R_MOUSE	0.931913	1.80511
	ERP29_MOUSE	1.01002	17.3706
	F10A1_MOUSE	0.951678	2.09881
	FA49B_MOUSE	0.948255	2.07209
	FAS_MOUSE	1.00229	2.07742
	FUMH_MOUSE	1.02946	2.42121
	GNAI1_MOUSE	0.935516	3.31798
	GNAI2_MOUSE	0.993267	4.67638
	GNAO_MOUSE	1.03341	4.80554
	GNAQ_MOUSE	1.0152	3.93665
	GNAZ_MOUSE	0.981462	2.89573
	GPDA_MOUSE	0.954242	2.07137
	GRIA2_MOUSE	0.998018	2.00335
	HEXB_MOUSE	1.25357	2.25031
	HS12A_MOUSE	1.00111	2.02599
	HSP74_MOUSE	0.993061	2.09077
	IMPA1_MOUSE	0.940458	3.86612
	IVD_MOUSE	1.01863	1.62426
	KCC2D_MOUSE	0.991265	1.56455
	KIF5C_MOUSE	0.991745	1.66905
	LETM1_MOUSE	0.961413	1.85598
	LIPA3_MOUSE	0.930034	1.68593
	LIS1_MOUSE	0.965542	2.08017
	M2OM_MOUSE	1.0222	3.10655
	MPP2_MOUSE	1.11963	2.37879
	NAC1_MOUSE	1.06939	1.60781
	NCALD_MOUSE	0.888843	45.0986
	NCKP1_MOUSE	1.02067	1.76101
	NRX3A_MOUSE	1.00567	2.8629
	NSF_MOUSE	0.993225	1.79681
	OAT_MOUSE	1.12314	2.38337
	ODO1_MOUSE	1.02134	2.73376
	ODPX_MOUSE	0.95428	1.55516
	OPA1_MOUSE	0.975921	1.90523
	OXR1_MOUSE	0.96822	1.65508
	PCCA_MOUSE	0.954244	1.52423
	PDE2A_MOUSE	1.04813	1.70967
	PGM1_MOUSE	1.03703	1.97754
	PLCB1_MOUSE	1.00614	1.99491
	PP2BA_MOUSE	0.956507	1.76926
	PRDX6_MOUSE	1.06888	1.61301
	PRRT3_MOUSE	0.983711	2.2877
	PTPRD_MOUSE	1.0097	2.8642
	PTPRS_MOUSE	0.975607	2.25909
	PYGB_MOUSE	1.08392	3.99446
	RAB1A_MOUSE	0.907314	3.90136
	RAB7A_MOUSE	1.00677	1.84884
	RAP2B_MOUSE	0.973265	8.62181
	S12A2_MOUSE	0.964112	2.59519
	SAHH2_MOUSE	1.04947	2.71244
	SATT_MOUSE	1.27179	8.42851
	SC6A1_MOUSE	1.04705	3.4145
	SCAM1_MOUSE	0.911494	3.27589
	SDHB_MOUSE	1.01242	2.84421
	SEPT8_MOUSE	1.05739	1.78476
	SFXN1_MOUSE	1.06569	7.93326
	SFXN3_MOUSE	0.988388	2.37253
	SSDH_MOUSE	1.05336	1.66631
	SYIM_MOUSE	1.0386	1.85344
	SYNJ1_MOUSE	1.02114	2.17892
	SYT2_MOUSE	0.986166	2.48419
	SYT7_MOUSE	1.04949	2.72889
	TERA_MOUSE	1.0105	2.1826
	UBA1_MOUSE	0.95168	2.30346
	UCRI_MOUSE	1.11489	4.83957
	VA0D1_MOUSE	1.02463	4.63836
	VAMP1_MOUSE	0.89369	6.08334
	VATE1_MOUSE	0.953342	2.81658
	VPS35_MOUSE	0.993368	2.28353
	VTA1_MOUSE	0.928071	39.3736
	6PGL_MOUSE	0.990642	37.0116
	ABHGA_MOUSE	0.948347	1.73813
	ABR_MOUSE	0.987299	2.06555
	AL3A2_MOUSE	0.964229	2.23955
	ATP5E_MOUSE	1.0081	2.93732
	BRSK2_MOUSE	1.04635	1.84488
	CAC1E_MOUSE	0.926569	2.08654
	CCNY_MOUSE	0.92286	3.50275
	CNDP2_MOUSE	0.981532	1.57797
	CSPG2_MOUSE	0.998997	6.24611
	CXA1_MOUSE	1.21413	2.91853
	DDB1_MOUSE	1.03719	2.72412
	DHB4_MOUSE	1.04702	1.69748
	DIP2B_MOUSE	1.00294	1.96581
	ENTP2_MOUSE	1.23728	2.19408
	EPHA4_MOUSE	0.930873	2460.83
	FBX41_MOUSE	1.08419	2.70989
	GABR1_MOUSE	1.00921	3.28429
	GABR2_MOUSE	1.19472	3.43426
	GBRG2_MOUSE	1.03555	8.89414
	GNA13_MOUSE	1.02472	2.49947
	GRP78_MOUSE	0.996977	1.71353
	GTR1_MOUSE	1.03829	2.8245
	HCN1_MOUSE	0.94301	1.84696
	ITM2B_MOUSE	0.906749	7.39999
	KCND2_MOUSE	0.969833	3.51438
	KI21A_MOUSE	1.0105	1.84692
	KTN1_MOUSE	0.931408	2.78553
	LAT1_MOUSE	1.09289	4.00247
	LRRC7_MOUSE	0.948522	1.93308
	MADD_MOUSE	0.98573	2.7803
	MBLC2_MOUSE	0.903435	7.9456
	MIA40_MOUSE	0.991531	8.28683
	MPP6_MOUSE	1.05434	1.96903
	MRCKB_MOUSE	0.933705	3.37056
	MYO6_MOUSE	0.925652	7.65775
	NF1_MOUSE	0.950711	4.40251
	NNTM_MOUSE	6.67564	5.15295
	PALM2_MOUSE	1.10414	4.02528
	PDIA4_MOUSE	0.95474	3.02014
	PDPR_MOUSE	1.00762	2.17601
	PI4KA_MOUSE	1.05584	2.83055
	PLPR4_MOUSE	0.981147	2.50427
	PNPT1_MOUSE	0.969425	47.015
	RAB3B_MOUSE	1.07654	11.7418
	RAN_MOUSE	0.986956	2.49779
	RASH_MOUSE	0.956134	3.37979
	RBGPR_MOUSE	0.959316	3.97162
	RHOG_MOUSE	0.936889	1.93803
	RL5_MOUSE	1.01959	2.24191
	RMD3_MOUSE	0.942542	38.0511
	RPGF4_MOUSE	0.997004	2.68456
	RPN1_MOUSE	1.05716	4.61813
	SCN1A_MOUSE	0.961074	6.14798
	SCRB2_MOUSE	1.87159	3.72143
	SND1_MOUSE	1.00212	2.10071
	SPB6_MOUSE	1.19076	2.54676
	SPRL1_MOUSE	1.09228	1.70499
	SRBS2_MOUSE	1.05059	2.21686
	SUCB2_MOUSE	1.05904	3.51853
	TCPH_MOUSE	0.977925	2.26559
	THIKA_MOUSE	1.04476	13.194
	TIM13_MOUSE	0.909446	3.78323
	TPP1_MOUSE	2.73139	3.44625
	UBE2O_MOUSE	0.994118	2.1451
	USMG5_MOUSE	1.02403	2.37515
	VCIP1_MOUSE	0.894522	4.69443
	VGLU2_MOUSE	0.952708	1.96686
	VPS29_MOUSE	1.07236	25.4882
	WFS1_MOUSE	1.01617	5.30343

## Sheet: Figure 3E
Figure 3E. Xenopus laevis oocytes were injected with wild type GluA1 (GluA1.WT) or C323A mutant GluA1 cRNA (100 pg) alone or with auxiliary factor TARPγ8 (100 pg). Glutamate (5 μm)-evoked current with cyclothiazide (50 μM) was measured by two-electrode voltage-clamp recording (n = 4; *** p < 0.001). GluA1.WT (2 ng) or GluA1.C323 (2 ng) were injected at higher concentrations to test spontaneous ch…
Plotted Values:
	100 pg injection
		#1	#2	#3	#4	#5	#6	mean	SEM
	GluA1.WT alone	-2.37	0.81	2.44	1.62	-0.91	-1.89	-0.05	0.800754
	GluA1.WT+ TARPg8	1769.14	4419.5	2475	1392.28	2903.1	1600.04	2426.51	461.386
	GluA1.C323A + TARPg8	-3.37	-2.16	0.23	-0.67	-4.32	-5.17	-2.57667	0.857911
	2 ng injection
		#1	#2	#3	#4	#5	#6	mean	SEM
	GluA1.WT alone	60.03	81.1	72.34	126.74	110.45	132.32	97.1633	12.3023
	GluA1.C323A alone	4.67	-0.89	-1.28	-2.67	4.79	-1.98	0.44	1.37927
Statistics:
	GluA1.WT+ TARPg8 vs. GluA1.C323A + TARPg8 (100 pg injection)			GluA1.WT vs. GluA1.C323A (2 ng injection)
	Unpaired t test			Unpaired t test
	P value	0.0004		P value	<0.0001
	P value summary	***		P value summary	****
	Significantly different (P < 0.05)?	Yes		Significantly different (P < 0.05)?	Yes
	One- or two-tailed P value?	Two-tailed		One- or two-tailed P value?	Two-tailed
	t, df	t=5.265, df=10		t, df	t=7.813, df=10

## Sheet: Figure 4D
Figure 4D. Activity of PPT1 enzyme measured from WT or PPT1 KO primary neuronal culture medium. Data presented as mean relative fluorescence normalized to total protein concentration ± SD (n = 6 cultures per genotype; ** p > 0.01).
Raw Data:
WT 4 Conc.	WT 5 Conc.	WT 6 Conc.	WT 1 Conc.	WT 2 Conc.	WT 3 Conc.	PPT1 KO 1 Conc.	PPT1 KO 2 Conc.	PPT1 KO 3 Conc.	PPT1 KO 4 Conc.	PPT1 KO 5 Conc.	PPT1 KO 6 Conc.
No Substrate Controls						No Substrate Controls
2714	2436	2636	2652	2443	2639	2576	2481	2735	2711	2457	2897
2500	2419	2492	2582	2610	2630	2562	2567	2651	2506	2642	2627
2132	2007	2238	2368	2404	2329	2513	2412	2719	2518	2402	2757
WT 4 Conc.	WT 5 Conc.	WT 6 Conc.	WT 1 Conc.	WT 2 Conc.	WT 3 Conc.	PPT1 KO 1 Conc.	PPT1 KO 2 Conc.	PPT1 KO 3 Conc.	PPT1 KO 4 Conc.	PPT1 KO 5 Conc.	PPT1 KO 6 Conc.
Reactions						Reactions
9461	10821	5487	7150	6173	6686	4091	4383	4675	3016	3172	3290
10178	11322	4335	7738	6948	7023	4009	4712	4907	3125	3178	3455
9606	11483	9690	8216	6951	6766	4332	4418	4706	3287	3088	3161
Normalization to Substrate-Free Scattering Controls --> PPT1 Enzyme Activity:
WT 4 Conc.	WT 5 Conc.	WT 6 Conc.	WT 1 Conc.	WT 2 Conc.	WT 3 Conc.	PPT1 KO 1 Conc.	PPT1 KO 2 Conc.	PPT1 KO 3 Conc.	PPT1 KO 4 Conc.	PPT1 KO 5 Conc.	PPT1 KO 6 Conc.
7299.67	8921.33	4048.67	5167.33	4205	4292.33	1593.67	2017.67	2061	564.333	645.667	541.667
Protein Concentration BCA:
BCA Standards
mg/ml	OD 562
0	0
0.2	0.462
0.4	1
0.6	1.412
0.8	1.78
1	2.16
1.2	2.473
BCA Standards Equation	y = 2.0705x + 0.0844
R-squared	0.9929
WT Conc. Neuron Medium
	vol assayed	dilution	OD 562	mg/ml	[] mg/ml	Vol for 10 ug	Conc. In 10 uL	Data transformation /average
WT 1 Conc.	3.33	30.03	2.347	1.23	36.88	0.27	368.78	0.91
WT 2 Conc.	3.33	30.03	2.422	1.27	38.11	0.26	381.14	0.94
WT 3 Conc.	3.33	30.03	2.39	1.25	37.59	0.27	375.87	0.92
WT 4 Conc.	3.33	30.03	2.761	1.46	43.7	0.23	436.98	1.07
WT 5 Conc.	2.5	40	2.222	1.16	46.38	0.22	463.79	1.14
WT 6 Conc.	3.33	30.03	2.765	1.46	43.76	0.23	437.64	1.07
PPT1 KO Conc. Neuron Medium
PPT1 KO 1 Conc.	3.33	30.03	2.294	1.2	36.01	0.28	360.05	0.88
PPT1 KO 2 Conc.	3.33	30.03	2.583	1.36	40.77	0.25	407.66	1
PPT1 KO 3 Conc.	3.33	30.03	2.139	1.11	33.45	0.3	334.52	0.82
PPT1 KO 4 Conc.	2.5	40	2.205	1.15	46.01	0.22	460.06	1.13
PPT1 KO 5 Conc.	3.33	30.03	2.654	1.4	41.94	0.24	419.36	1.03
PPT1 KO 6 Conc.	3.33	30.03	2.778	1.46	43.98	0.23	439.78	1.08
							407.14	average conc.
Plotted Values:
PPT1 Enzyme Activity		Protein Concentration Normalization Factor		Normalized PPT1 Activity
WT Conc.	PPT1 KO Conc.	WT Conc.	PPT1 KO Conc.	WT Conc.	PPT1 KO Conc.
5167.33	1593.67	0.91	0.88	4680.5	1409.35
4205	2017.67	0.94	1	3936.44	2020.25
4292.33	2061	0.92	0.82	3962.61	1693.37
7299.67	564.33	1.07	1.13	7834.73	637.68
8921.33	645.67	1.14	1.03	10162.6	665.04
4048.67	541.67	1.07	1.08	4351.99	585.1
Statistics:
Unpaired t test
P value	0.0016
P value summary	**
Significantly different (P < 0.05)?	Yes
One- or two-tailed P value?	Two-tailed
t, df	t=4.289, df=10

## Sheet: Figure 4F
Figure 4F. Quantifications of syncam2 and synaptophysin 1 puncta number (per 10 µm neurite segment), average puncta size (µm2), and colocalization (Pearson’s correlation coefficient). Data presented as mean of 5 ROIs per culture ± SD (n = 4 cultures; * p > 0.5).
Raw Values:
	WT SYPH							PPT1 KO SYPH							WT coloc2			PPT1 KO coloc2
		Slice	Count	Total Area	Average Size	%Area			Slice	Count	Total Area	Average Size	%Area		WT4	0.85		KO3	0.82
	WT4	1	32	25.2	0.788	0.099		KO3	1	13	14.158	1.089	2.711		WT15	0.84		KO12	0.64
	WT15	1	38	38.392	1.01	0.152		KO12	1	26	28.921	1.112	2.847		WT13	0.8		KO5	0.77
	WT13	1	30	36.242	1.208	2.461		KO5	1	5	122.062	24.412	0.482		WT7	0.87		KO6	0.81
	WT7	1	25	26.432	1.057	0.104		KO6	1	20	75.963	3.798	0.3		WT2	0.74		KO15	0.78
	WT2	1	17	36.943	2.173	0.146		KO15	1	10	146.562	14.656	0.578
															WT5	0.83		KO7	0.72
	WT5	1	49	83.96	1.713	0.331		KO7	1	23	23.533	1.023	0.093		WT16	0.81		KO14	0.87
	WT16	1	19	25.321	1.333	0.1		KO14	1	34	40.301	1.185	0.159		WT12	0.98		KO8	0.68
	WT12	1	25	24.33	0.973	0.096		KO8	1	19	24.089	1.268	0.095		WT8	0.88		KO11	0.77
	WT8	1	21	68.811	3.277	0.272		KO11	1	24	68.135	2.839	0.269		WT1	0.8		KO16	0.74
	WT1	1	26	25.248	0.971	0.1		KO16	1	31	112.736	3.637	0.445
															WT14	0.9		KO9	0.65
	WT14	1	22	17.831	0.119	0.07		KO9	1	23	88.865	3.864	0.351		WT17	0.85		KO4	0.44
	WT17	1	37	98.795	2.4	0.39		KO4	1	23	39.6	1.722	0.156		WT9	0.64		KO2	0.74
	WT9	1	13	14.956	1.685	1.347		KO2	1	22	114.79	5.218	0.453		WT11	0.91		KO10	0.65
	WT11	1	36	42.79	1.165	0.169		KO10	1	35	128.441	3.67	0.507		WT8a	0.95		KO13	0.67
	WT8a	1	9	37.643	1.317	0.149		KO13	1	8	106.454	13.307	0.42
															WT9a	0.85		KO9a	0.81
	WT9a	1	25	36.508	1.2	0.144		KO9a	1	16	46.679	2.89	0.184		WT10a	0.8		KO10a	0.47
	WT10a	1	26	24.886	1.778	0.098		KO10a	1	10	68.497	6.86	0.27		WT16aa	0.87		KO11a	0.62
	WT16aa	1	38	35.831	1.327	0.141		KO11a	1	9	134.071	12.14	0.529		WT17a	0.74		KO12a	0.87
	WT17a	1	21	41.364	1.217	0.163		KO12a	1	25	57.6	24.01	0.227		WT23a	0.54		KO15a	0.39
	WT23a	1	30	35.493	2.218	0.14		KO15a	1	22	64.341	2.835	0.254
	WT CADM2							PPT1 KO CADM2
		Slice	Count	Total Area	Average Size	%Area			Slice	Count	Total Area	Average Size	%Area
	WT4	1	6	49.893	13	0.197		KO3	1	18	52.768	9.885	0.208
	WT15	1	3	61.611	12.8	0.243		KO12	1	11	42.79	14.45	0.169
	WT13	1	9	13.893	11.078	0.055		KO5	1	13	58.929	8.37	0.233
	WT7	1	5	46.631	12	0.184		KO6	1	17	52.019	9.455	0.205
	WT2	1	8	48.105	9.862	0.19		KO15	1	10	82.897	9.24	0.327
	WT5	1	3	43.804	6.9	0.058		KO7	1	7	42.838	12.87	0.169
	WT16	1	12	14.569	12	0.131		KO14	1	14	55.498	21.4	0.219
	WT12	1	4	33.294	11.21	0.074		KO8	1	18	43.998	5.5	0.174
	WT8	1	8	18.797	8	0.258		KO11	1	9	119.55	7.87	0.472
	WT1	1	15	65.356	7.06	0.031		KO16	1	6	61.635	9.12	0.243
	WT14	1	9	7.804	9.23	0.108		KO9	1	18	52.575	3.9	0.208
	WT17	1	2	27.399	5.44	0.05		KO4	1	26	69.923	11.38	0.276
	WT9	1	15	12.588	8.34	0.204		KO2	1	10	102.419	8.952	0.404
	WT11	1	4	51.753	10.39	0.017		KO10	1	10	140.763	9.988	0.556
	WT8a	1	2	44.373	15.45	0.022		KO13	1	17	82.897	6.54	0.327
	WT9a	1	4	45.605	9.23	0.097		KO9a	1	7	70.382	12.426	0.278
	WT10a	1	6	24.62	5.44	0.085		KO10a	1	6	13.796	14.359	0.054
	WT16aa	1	6	21.431	8.99	0.06		KO11a	1	8	56.502	12.306	0.065
	WT17a	1	5	15.27	8.34	0.066		KO12a	1	5	59.109	10.28	0.036
	WT23a	1	5	16.599	7.13	0.173		KO15a	1	9	45.703	9.859	0.154
Plotted Values:
	CADM2 Average Puncta Size (µM^2)			CADM2 Puncta Number/ 10 µM			SYPH Puncta Number/ 10 µM			SYPH Average Puncta Size (µM^2)			coloc2 50 µM ROI colocalization
	WT	PPT1 KO		WT	PPT1 KO		WT	PPT1 KO		WT	PPT1 KO		WT	PPT1 KO
	1.1748	1.028		0.62	1.38		2.84	1.48		0.12472	0.90134		0.82	0.764
	0.9034	1.1352		0.84	1.08		2.8	2.62		0.16534	0.19904		0.86	0.756
	0.977	0.8152		0.64	1.62		2.34	2.22		0.13372	0.55562		0.85	0.63
	0.7826	1.1846		0.52	0.7		2.8	1.8		0.1548	0.9747		0.76	0.632
Statistics:
	Unpaired t test			Unpaired t test			Unpaired t test			Unpaired t test			Unpaired t test
	P value	0.51		P value	0.042		P value	0.0521		P value	0.0282		P value	0.0267
	P value summary	ns		P value summary	*		P value summary	ns		P value summary	*		P value summary	*
	Significantly different (P < 0.05)?	No		Significantly different (P < 0.05)?	Yes		Significantly different (P < 0.05)?	No		Significantly different (P < 0.05)?	Yes		Significantly different (P < 0.05)?	Yes
	One- or two-tailed P value?	Two-tailed		One- or two-tailed P value?	Two-tailed		One- or two-tailed P value?	Two-tailed		One- or two-tailed P value?	Two-tailed		One- or two-tailed P value?	Two-tailed
	t, df	t=0.7003, df=6		t, df	t=2.577, df=6		t, df	t=2.417, df=6		t, df	t=2.877, df=6		t, df	t=2.917, df=6

[truncated: 21 more sheets: Figure 5C, Figure 5C - Carba. Peptides, Figure 5C - NEM Peptides, Figure 5C - dNEM Peptides, Figure 5C - Other None Peptides, Figure 5D, Figure 5D - Peptides, Figure 5E, Figure 5E - Peptides, Figure 5F, Figure 5F - Peptides, Figure 5G, Figure 5G - Peptides, Figure S1B, Figure S1D, Figure S1E, Figure S1F, Figure S1H, Figure S2C, Figure S2D …]
